# Supplementary material for: Datasets for testing the performances of jump diffusion models
Source: Data Brief. 2016 Nov 10;10:98–100. doi: 10.1016/j.dib.2016.11.014 (PMC5144646; doi:10.1016/j.dib.2016.11.014)
Supplement: Supplementary file 2 — Supplementary material [file mmc2.xlsx]

## Sheet: The Nikkei 225 Index
The Nikkei 225 Index
Date	Daily closing price	Daily percentage return
1995-01-03	19723.1
1995-01-04	19684	-0.198035
1995-01-05	19616.1	-0.345699
1995-01-06	19519.5	-0.493925
1995-01-09	19444.9	-0.382606
1995-01-10	19501.5	0.290297
1995-01-11	19548.5	0.24082
1995-01-12	19410	-0.710811
1995-01-13	19331.2	-0.407009
1995-01-16	19331.2	0
1995-01-17	19241.3	-0.465877
1995-01-18	19223.3	-0.0936445
1995-01-19	19075.7	-0.770623
1995-01-20	18840.2	-1.24234
1995-01-23	17785.5	-5.7611
1995-01-24	18060.7	1.5357
1995-01-25	18159.5	0.545277
1995-01-26	18070.8	-0.489315
1995-01-27	18104.3	0.185265
1995-02-06	18667.2	3.06173
1995-02-07	18500.5	-0.896912
1995-02-08	18290.2	-1.14323
1995-02-09	18099.5	-1.04811
1995-02-10	18291.3	1.05412
1995-02-13	18313.9	0.122988
1995-02-14	18138.5	-0.962305
1995-02-15	17991	-0.816346
1995-02-16	17780.6	-1.17642
1995-02-17	18020.5	1.34031
1995-02-20	17956.5	-0.35595
1995-02-21	18096.2	0.775368
1995-02-22	18106.7	0.057454
1995-02-23	17830	-1.53957
1995-02-24	17472.9	-2.02302
1995-02-27	16808.7	-3.87568
1995-02-28	17053.4	1.44547
1995-03-01	16618.7	-2.58222
1995-03-02	16963.2	2.05159
1995-03-03	17039.6	0.449611
1995-03-06	17040.7	0.00645533
1995-03-07	16955.3	-0.502648
1995-03-08	16621.3	-1.98937
1995-03-09	16763.1	0.849324
1995-03-10	16358.4	-2.44385
1995-03-13	16477.6	0.726401
1995-03-14	16245.8	-1.41687
1995-03-15	16666.8	2.55849
1995-03-16	16355.7	-1.88453
1995-03-17	16251.2	-0.640664
1995-03-20	16130	-0.749019
1995-03-21	16130	0
1995-03-22	15904.9	-1.40543
1995-03-23	15813.4	-0.576578
1995-03-24	15749.8	-0.403255
1995-03-27	16096.2	2.17606
1995-03-28	16681.7	3.57278
1995-03-29	16460.7	-1.33366
1995-03-30	16512.2	0.312317
1995-03-31	16140	-2.28031
1995-04-03	15381.3	-4.81457
1995-04-04	15630.5	1.60742
1995-04-05	15882.5	1.59912
1995-04-06	15815.9	-0.420338
1995-04-07	15719.5	-0.611189
1995-04-10	16163.1	2.78283
1995-04-11	16268.9	0.652383
1995-04-12	16344.9	0.466307
1995-04-13	16438.8	0.572664
1995-04-14	16047.9	-2.40664
1995-04-17	16304.1	1.58423
1995-04-18	16225.1	-0.485963
1995-04-19	16376.1	0.926169
1995-04-20	16643.1	1.61716
1995-04-21	16968.2	1.935
1995-04-24	16804	-0.972343
1995-04-25	16910.5	0.631717
1995-04-26	16826.5	-0.498267
1995-04-27	16884	0.341141
1995-04-28	16806.8	-0.458524
1995-05-02	17088.7	1.66345
1995-05-03	17088.7	0
1995-05-04	17088.7	0
1995-05-05	17088.7	0
1995-05-08	17103.7	0.0879144
1995-05-09	16958.2	-0.854156
1995-05-10	16826.5	-0.779824
1995-05-11	16461.7	-2.19161
1995-05-12	16420.8	-0.249191
1995-05-15	16609.7	1.14405
1995-05-16	16388.9	-1.33826
1995-05-17	16471.3	0.501823
1995-05-18	16312.6	-0.968714
1995-05-19	16140.9	-1.0582
1995-05-22	15789.1	-2.20322
1995-05-23	15916.1	0.801322
1995-05-24	15970.8	0.342461
1995-05-25	15579.4	-2.48068
1995-05-26	15694.2	0.734231
1995-05-29	15574	-0.768962
1995-05-30	15763	1.20587
1995-05-31	15436.8	-2.09099
1995-06-01	15594.6	1.01692
1995-06-02	15849.1	1.61918
1995-06-05	15897.3	0.303593
1995-06-06	15661	-1.49776
1995-06-07	15679.6	0.118887
1995-06-08	15442.3	-1.52513
1995-06-09	15044.2	-2.61193
1995-06-12	14813.5	-1.5455
1995-06-13	14599.7	-1.45366
1995-06-14	14660.5	0.415651
1995-06-15	14867.3	1.40054
1995-06-16	14703.2	-1.10984
1995-06-19	14700.1	-0.0211541
1995-06-20	14665.7	-0.234014
1995-06-21	14951.2	1.92808
1995-06-22	14926.4	-0.166279
1995-06-23	15265.2	2.2445
1995-06-26	15145.4	-0.78802
1995-06-27	14759	-2.58378
1995-06-28	14618.1	-0.959802
1995-06-29	14507.2	-0.761542
1995-06-30	14517.4	0.070492
1995-07-03	14485.4	-0.220599
1995-07-04	14755.7	1.84902
1995-07-05	14830.4	0.504967
1995-07-06	15256.9	2.83494
1995-07-07	16213.1	6.07871
1995-07-10	16242.7	0.182279
1995-07-11	16588.2	2.10499
1995-07-12	16605.7	0.105742
1995-07-13	16505.7	-0.604446
1995-07-14	16517.7	0.0728575
1995-07-17	16842.5	1.94711
1995-07-18	16574.3	-1.60474
1995-07-19	16422.4	-0.920763
1995-07-20	16453.4	0.188467
1995-07-21	16589.1	0.821189
1995-07-24	16591.5	0.0145266
1995-07-25	16148.4	-2.70695
1995-07-26	16387.2	1.46826
1995-07-27	16625.2	1.44154
1995-07-28	16649.5	0.145817
1995-07-31	16677.5	0.168512
1995-08-01	16358.6	-1.93104
1995-08-02	16720.8	2.18985
1995-08-03	16893.7	1.02909
1995-08-04	16741.2	-0.906862
1995-08-07	16615.5	-0.753916
1995-08-08	16839	1.33623
1995-08-09	16789.3	-0.295228
1995-08-10	16729	-0.360162
1995-08-11	16792.3	0.378088
1995-08-14	16916.6	0.737078
1995-08-15	17452.7	3.12019
1995-08-16	18158.7	3.96559
1995-08-17	18149.7	-0.0497405
1995-08-18	18032.5	-0.64789
1995-08-21	17871	-0.899305
1995-08-22	17877.8	0.0375956
1995-08-23	17732	-0.818825
1995-08-24	17922	1.06587
1995-08-25	17770.7	-0.847854
1995-08-28	17847.3	0.430177
1995-08-29	18135.2	1.60009
1995-08-30	17983.9	-0.837791
1995-08-31	18117.2	0.738818
1995-09-01	18120.7	0.019372
1995-09-04	17748.5	-2.07545
1995-09-05	17794	0.256144
1995-09-06	17620.4	-0.980738
1995-09-07	17621.2	0.00454009
1995-09-08	18279.5	3.66814
1995-09-11	18486.1	1.12367
1995-09-12	18472.2	-0.0754364
1995-09-13	18614.3	0.766268
1995-09-14	18758.5	0.772169
1995-09-15	18758.5	0
1995-09-18	18319.2	-2.37021
1995-09-19	18474.4	0.84374
1995-09-20	18198.6	-1.5038
1995-09-21	18034.8	-0.90442
1995-09-22	17713.9	-1.79513
1995-09-25	17566.4	-0.836164
1995-09-26	17922	2.00382
1995-09-27	18262.4	1.88181
1995-09-28	18022.9	-1.3205
1995-09-29	17913.1	-0.61109
1995-10-04	18145.1	1.28694
1995-10-05	18220.4	0.414294
1995-10-06	18506.3	1.55677
1995-10-09	18176.3	-1.79932
1995-10-10	18176.3	0
1995-10-11	17891.2	-1.58085
1995-10-12	17971.4	0.447319
1995-10-13	17880.8	-0.505242
1995-10-16	18016.4	0.755549
1995-10-17	17916.6	-0.555702
1995-10-18	17896	-0.115211
1995-10-19	17955.4	0.331313
1995-10-20	18157.3	1.11857
1995-10-23	18156.2	-0.00600327
1995-10-24	18014.2	-0.785119
1995-10-25	17970.8	-0.241434
1995-10-26	17726.7	-1.36779
1995-10-27	17337.2	-2.22169
1995-10-30	17509.2	0.987084
1995-10-31	17654.6	0.827389
1995-11-01	17474.5	-1.02565
1995-11-02	18028.8	3.12284
1995-11-03	18028.8	0
1995-11-06	18037	0.0453061
1995-11-07	18021.2	-0.0873588
1995-11-08	17863.3	-0.880218
1995-11-09	17821	-0.236799
1995-11-10	17843.6	0.126288
1995-11-13	17789.5	-0.303651
1995-11-14	17802.5	0.0733312
1995-11-15	17682.7	-0.675044
1995-11-16	17939.5	1.44171
1995-11-17	18151.2	1.17284
1995-11-20	18383.8	1.27365
1995-11-21	18384.3	0.00271975
1995-11-22	18239.8	-0.788991
1995-11-23	18239.8	0
1995-11-24	18215.2	-0.135016
1995-11-27	18543.1	1.78419
1995-11-28	18688.4	0.780417
1995-11-29	18534	-0.829828
1995-11-30	18744.4	1.12903
1995-12-01	18833.1	0.471985
1995-12-04	18897.4	0.34068
1995-12-05	18879.5	-0.0944493
1995-12-06	19067.9	0.992593
1995-12-07	19412.3	1.79037
1995-12-08	19287	-0.647818
1995-12-11	19226.8	-0.312564
1995-12-12	19312.8	0.446244
1995-12-13	19283.5	-0.151776
1995-12-14	19499.3	1.11298
1995-12-15	19346.5	-0.786446
1995-12-18	19311.1	-0.183508
1995-12-19	19140.5	-0.887304
1995-12-20	19448.6	1.59686
1995-12-21	19653.2	1.04681
1995-12-22	19744.4	0.46282
1995-12-25	19775.4	0.156833
1995-12-26	19904.7	0.651764
1995-12-27	20011.8	0.536321
1995-12-28	19873.1	-0.695153
1995-12-29	19868.2	-0.0250621
1996-01-02	19868.2	0
1996-01-03	19868.2	0
1996-01-04	20618	3.70465
1996-01-05	20669	0.247196
1996-01-08	20563.6	-0.511489
1996-01-09	20652.1	0.429449
1996-01-10	20612.3	-0.192709
1996-01-11	20377.9	-1.1437
1996-01-12	20287.4	-0.445097
1996-01-15	20287.4	0
1996-01-16	20567.1	1.36903
1996-01-17	20570.3	0.015509
1996-01-18	20370	-0.978115
1996-01-19	20365.8	-0.0210135
1996-01-22	20196.5	-0.834425
1996-01-23	20080.9	-0.57407
1996-01-24	20312.7	1.14782
1996-01-25	20414.7	0.500646
1996-01-26	20663.8	1.21306
1996-01-29	20589.2	-0.361865
1996-01-30	20722.4	0.64505
1996-01-31	20812.7	0.434813
1996-02-01	20935.1	0.586283
1996-02-02	20904	-0.148617
1996-02-05	20653.4	-1.2063
1996-02-06	20751.2	0.472268
1996-02-07	20943.5	0.922619
1996-02-08	21118.3	0.83121
1996-02-09	20934.8	-0.872616
1996-02-12	20934.8	0
1996-02-13	20784.2	-0.721928
1996-02-14	20943.6	0.763811
1996-02-15	20886.2	-0.274446
1996-02-16	20802.8	-0.400202
1996-03-04	20063.9	-3.6165
1996-03-05	20183.9	0.596259
1996-03-06	20241.2	0.283537
1996-03-07	19957.2	-1.41317
1996-03-08	20155.9	0.990809
1996-03-11	19796.3	-1.8001
1996-03-12	19950.3	0.774813
1996-03-13	19734.7	-1.08642
1996-03-14	19923.7	0.952946
1996-03-15	20190.8	1.33216
1996-03-18	20285.1	0.465857
1996-03-19	20442.6	0.773285
1996-03-20	20442.6	0
1996-03-21	20727.5	1.38418
1996-03-22	20700.9	-0.128462
1996-03-25	20915.4	1.03095
1996-03-26	21014.8	0.473788
1996-03-27	21330	1.48881
1996-03-28	21295.8	-0.160279
1996-03-29	21406.8	0.520015
1996-04-01	21560.4	0.714687
1996-04-02	21600.1	0.183918
1996-04-03	21464.7	-0.62859
1996-04-04	21471.2	0.0299516
1996-04-05	21695.8	1.04099
1996-04-08	21424.2	-1.25975
1996-04-09	21744.2	1.48227
1996-04-10	21791.7	0.218349
1996-04-11	21694.4	-0.447362
1996-04-12	21660.5	-0.156661
1996-04-15	21883	1.0223
1996-04-16	21868.2	-0.0679753
1996-04-17	21816.2	-0.237843
1996-04-18	21812.5	-0.017053
1996-04-19	21883.8	0.326526
1996-04-22	22123.9	1.09096
1996-04-23	22119.9	-0.0181268
1996-04-24	22282	0.730467
1996-04-25	22230.1	-0.23342
1996-04-26	22235	0.0221747
1996-04-29	22235	0
1996-04-30	22041.3	-0.875101
1996-05-02	21662.4	-1.73409
1996-05-03	21662.4	0
1996-05-06	21662.4	0
1996-05-07	21495.3	-0.774374
1996-05-08	21728.6	1.0796
1996-05-09	21411.9	-1.46835
1996-05-10	21420.1	0.0384759
1996-05-13	21171.8	-1.16596
1996-05-14	21301	0.608532
1996-05-15	22056	3.48269
1996-05-16	22147.2	0.412822
1996-05-17	21916.6	-1.04672
1996-05-20	21979	0.284311
1996-05-21	22091.7	0.511633
1996-05-22	21958	-0.607225
1996-05-23	21724.1	-1.07102
1996-05-24	21798.4	0.341663
1996-05-27	21699.8	-0.453675
1996-05-28	21944.5	1.12167
1996-05-29	22021.5	0.350134
1996-05-30	21886.3	-0.615609
1996-05-31	21956.2	0.318595
1996-06-03	21588.5	-1.68874
1996-06-04	21858.1	1.24108
1996-06-05	21881.4	0.106585
1996-06-06	21804.5	-0.35238
1996-06-07	21751.8	-0.241756
1996-06-10	21719.2	-0.150261
1996-06-11	21817.6	0.452354
1996-06-12	22104.8	1.30769
1996-06-13	22082.4	-0.101387
1996-06-14	22289.4	0.932987
1996-06-17	22245.4	-0.197643
1996-06-18	22332.4	0.390419
1996-06-19	22367.4	0.156421
1996-06-20	22437.3	0.3122
1996-06-21	22530.7	0.415185
1996-06-24	22603.2	0.321488
1996-06-25	22597.2	-0.0266812
1996-06-26	22666.8	0.307662
1996-06-27	22501.6	-0.731444
1996-06-28	22530.8	0.129418
1996-07-01	22455.5	-0.334592
1996-07-02	22348	-0.479964
1996-07-03	22379	0.138842
1996-07-04	22292.9	-0.385522
1996-07-05	22232.4	-0.271711
1996-07-08	21924.9	-1.39268
1996-07-09	21919.8	-0.0233551
1996-07-10	21778.9	-0.64478
1996-07-11	21892.6	0.520432
1996-07-12	21656.5	-1.08444
1996-07-15	21753.4	0.446765
1996-07-16	21406.3	-1.60834
1996-07-17	21412.9	0.0305003
1996-07-18	21566.4	0.714487
1996-07-19	21476.3	-0.418794
1996-07-22	21005.6	-2.2159
1996-07-23	21163.7	0.749648
1996-07-24	20631	-2.54907
1996-07-25	20883.8	1.21794
1996-07-26	21124.9	1.14768
1996-07-29	20967.5	-0.747691
1996-07-30	20880.3	-0.416796
1996-07-31	20692.8	-0.90203
1996-08-01	20984.8	1.40125
1996-08-02	20940.4	-0.211901
1996-08-05	21077.5	0.652391
1996-08-06	20744.9	-1.59052
1996-08-07	20477.6	-1.29684
1996-08-08	20731.3	1.2314
1996-08-09	20551	-0.873308
1996-08-12	20666.6	0.560684
1996-08-13	20865	0.955185
1996-08-14	20981.1	0.555179
1996-08-15	20968.2	-0.061312
1996-08-16	20834	-0.642312
1996-08-19	21106.4	1.29905
1996-08-20	21127	0.0975531
1996-08-21	21275	0.69813
1996-08-22	21363.2	0.413807
1996-08-23	21228.8	-0.631294
1996-08-26	20883.7	-1.63879
1996-08-27	20910.3	0.126956
1996-08-28	20709.8	-0.963292
1996-08-29	20553.2	-0.75928
1996-08-30	20166.9	-1.89721
1996-09-02	20107.1	-0.296916
1996-09-03	20198.2	0.451753
1996-09-04	20201.9	0.0184158
1996-09-05	20379.8	0.877002
1996-09-06	20152.5	-1.12154
1996-09-09	20202.3	0.246514
1996-09-10	20559.6	1.75325
1996-09-11	20571	0.0556763
1996-09-12	20443.9	-0.619824
1996-09-13	20842.6	1.93149
1996-09-16	20842.6	0
1996-09-17	21310.6	2.22032
1996-09-18	21156.8	-0.724513
1996-09-19	21322.8	0.782026
1996-09-20	21112.2	-0.99263
1996-09-23	21112.2	0
1996-09-24	21172	0.282611
1996-09-25	21350.7	0.840404
1996-09-26	21461.4	0.517145
1996-09-27	21547	0.398295
1996-10-03	21331.5	-1.00527
1996-10-04	21148	-0.86381
1996-10-07	21161	0.061358
1996-10-08	21038.5	-0.580482
1996-10-09	20870.8	-0.800303
1996-10-10	20870.8	0
1996-10-11	20968.2	0.465261
1996-10-14	21029.2	0.290923
1996-10-15	21429.9	1.88742
1996-10-16	21397.2	-0.152894
1996-10-17	21423.7	0.124005
1996-10-18	21612.3	0.876294
1996-10-21	21303	-1.4417
1996-10-22	21123.7	-0.845087
1996-10-23	21082.2	-0.196798
1996-10-24	21003.5	-0.37381
1996-10-25	20740	-1.26259
1996-10-28	20885.4	0.698807
1996-10-29	20958.1	0.347342
1996-10-30	20681.7	-1.32765
1996-10-31	20466.9	-1.04408
1996-11-01	20633.1	0.808765
1996-11-04	20633.1	0
1996-11-05	20592.3	-0.197597
1996-11-06	20991.5	1.91999
1996-11-07	20771.1	-1.05555
1996-11-08	21201	2.04872
1996-11-11	21065.1	-0.643354
1996-11-12	21206.4	0.668774
1996-11-13	20979.4	-1.07615
1996-11-14	21031	0.245653
1996-11-15	20929.7	-0.482881
1996-11-18	20796.4	-0.639218
1996-11-19	20956.2	0.765514
1996-11-20	21190	1.10939
1996-11-21	21143.3	-0.220252
1996-11-22	21216.1	0.343584
1996-11-25	21293.6	0.364435
1996-11-26	21418.2	0.583821
1996-11-27	21345.3	-0.341272
1996-11-28	21035.5	-1.46172
1996-11-29	21020.4	-0.0721896
1996-12-02	20674.7	-1.65812
1996-12-03	20630.6	-0.213678
1996-12-04	20659.9	0.142164
1996-12-05	20943.9	1.36523
1996-12-06	20276.7	-3.2375
1996-12-09	20603.7	1.59987
1996-12-10	20822.1	1.05447
1996-12-11	20568.4	-1.22609
1996-12-12	20501.2	-0.327152
1996-12-13	20341.4	-0.782569
1996-12-16	20422	0.395698
1996-12-17	20413.5	-0.0420223
1996-12-18	20093	-1.58215
1996-12-19	19570.7	-2.6341
1996-12-20	19690.5	0.610224
1996-12-23	19690.5	0
1996-12-24	19161.7	-2.72202
1996-12-25	19549.4	2.00311
1996-12-26	19291.6	-1.32764
1996-12-27	19369	0.400718
1996-12-30	19361.3	-0.0397104
1996-12-31	19361.3	0
1997-01-02	19361.3	0
1997-01-03	19361.3	0
1997-01-06	19446	0.436258
1997-01-07	18896.2	-2.86811
1997-01-08	18680.4	-1.14865
1997-01-09	18073.9	-3.30065
1997-01-10	17303.7	-4.35498
1997-01-13	18118.8	4.60321
1997-01-14	18093.1	-0.141721
1997-01-15	18093.1	0
1997-01-16	18144.3	0.282636
1997-01-17	18090	-0.299716
1997-01-20	17480.3	-3.42847
1997-01-21	17358.2	-0.701411
1997-01-22	18013.9	3.70799
1997-01-23	17909.5	-0.581351
1997-01-24	17689.4	-1.23657
1997-01-27	17334.9	-2.02415
1997-01-28	17796.6	2.62839
1997-01-29	18335.3	2.98224
1997-01-30	17864	-2.60384
1997-01-31	18330	2.57499
1997-02-17	18750.7	2.26888
1997-02-18	18470.8	-1.504
1997-02-19	18599.1	0.692587
1997-02-20	19051.7	2.40426
1997-02-21	19034.5	-0.0901638
1997-02-24	18897	-0.725257
1997-02-25	19070.1	0.911744
1997-02-26	18990.9	-0.415912
1997-02-27	19021.6	0.16121
1997-02-28	18557	-2.4726
1997-03-03	18429.1	-0.691451
1997-03-04	18564.8	0.733367
1997-03-05	18273.5	-1.58138
1997-03-06	18041.3	-1.27872
1997-03-07	18198.7	0.868712
1997-03-10	18113.9	-0.467331
1997-03-11	18267.7	0.845652
1997-03-12	18183.3	-0.463363
1997-03-13	17900.5	-1.56744
1997-03-14	17923.6	0.129298
1997-03-17	18053.5	0.721906
1997-03-18	18445.2	2.14646
1997-03-19	18493.7	0.26265
1997-03-20	18493.7	0
1997-03-21	18633.2	0.751211
1997-03-24	18043.8	-3.21395
1997-03-25	18439.6	2.16978
1997-03-26	18472.5	0.177936
1997-03-27	18210.4	-1.42865
1997-03-28	18189.7	-0.113736
1997-03-31	18003.4	-1.0296
1997-04-01	17869.6	-0.746024
1997-04-02	18037.3	0.934145
1997-04-03	18129.3	0.508813
1997-04-04	17860.6	-1.49334
1997-04-07	17715.7	-0.814705
1997-04-08	18021.7	1.7127
1997-04-09	17703.4	-1.78216
1997-04-10	17485.8	-1.23688
1997-04-11	17847	2.0448
1997-04-14	17692.5	-0.869518
1997-04-15	17933.6	1.35364
1997-04-16	18031.2	0.54281
1997-04-17	18093.4	0.344419
1997-04-18	18352.1	1.41984
1997-04-21	18551.7	1.08131
1997-04-22	18544.5	-0.038872
1997-04-23	18735.5	1.0248
1997-04-24	18698.1	-0.199821
1997-04-25	18612.9	-0.456757
1997-04-28	18670.4	0.308504
1997-04-29	18670.4	0
1997-04-30	19151.1	2.54234
1997-05-05	19514.8	1.88094
1997-05-06	20180.9	3.3567
1997-05-07	20048.9	-0.656331
1997-05-08	20061.8	0.0643718
1997-05-09	19802.8	-1.29957
1997-05-12	20143.5	1.70598
1997-05-13	20129.1	-0.0715126
1997-05-14	20209.7	0.399665
1997-05-15	20056.3	-0.761986
1997-05-16	20324.7	1.32946
1997-05-19	20489.8	0.808639
1997-05-20	20332.8	-0.768794
1997-05-21	19842	-2.44369
1997-05-22	19877.4	0.178301
1997-05-23	20009	0.659927
1997-05-26	20043.5	0.172274
1997-05-27	19889.9	-0.769335
1997-05-28	20351.3	2.29352
1997-05-29	20312.2	-0.192359
1997-05-30	20068.8	-1.20563
1997-06-02	20451.8	1.89065
1997-06-03	20563.2	0.542778
1997-06-04	20611.6	0.235096
1997-06-05	20488.2	-0.600541
1997-06-06	20485.8	-0.0117148
1997-06-09	20223.8	-1.28684
1997-06-10	20532.5	1.51503
1997-06-11	20289.9	-1.18867
1997-06-12	20564.5	1.34396
1997-06-13	20528.3	-0.175749
1997-06-16	20681.1	0.741193
1997-06-17	20593.7	-0.423553
1997-06-18	20497.8	-0.466326
1997-06-19	20507.8	0.0487737
1997-06-20	20385.5	-0.598191
1997-06-23	20436.1	0.247908
1997-06-24	20341.9	-0.462063
1997-06-25	20679.3	1.64475
1997-06-26	20624.8	-0.263945
1997-06-27	20523.8	-0.490954
1997-07-02	20196.4	-1.60774
1997-07-03	20121.4	-0.372094
1997-07-04	19968	-0.765343
1997-07-07	19705.2	-1.325
1997-07-08	19853.9	0.751892
1997-07-09	19697.2	-0.792499
1997-07-10	19754.8	0.292052
1997-07-11	19875.5	0.609183
1997-07-14	20228.7	1.76161
1997-07-15	20069.4	-0.790661
1997-07-16	20358.7	1.43135
1997-07-17	20519.2	0.785317
1997-07-18	20249.3	-1.32423
1997-07-21	20249.3	0
1997-07-22	20157	-0.45686
1997-07-23	20130.5	-0.131604
1997-07-24	20286.2	0.770576
1997-07-25	20389.5	0.507969
1997-07-28	20575.3	0.906736
1997-07-29	20402.7	-0.842018
1997-07-30	20212.8	-0.935215
1997-07-31	20331.4	0.585091
1997-08-01	19804.4	-2.62648
1997-08-04	19668.1	-0.690662
1997-08-05	19514.5	-0.784129
1997-08-06	19702.1	0.956849
1997-08-07	19475.8	-1.15485
1997-08-08	19604.5	0.658185
1997-08-11	18824.2	-4.06149
1997-08-12	19099.1	1.44995
1997-08-13	19008.6	-0.475023
1997-08-14	19222.6	1.11962
1997-08-15	19326	0.536518
1997-08-18	19041.1	-1.48531
1997-08-19	18961	-0.421556
1997-08-20	19252.2	1.52427
1997-08-21	19157.1	-0.495245
1997-08-22	18650.2	-2.68192
1997-08-25	18656.2	0.0321661
1997-08-26	18815	0.847644
1997-08-27	18441.9	-2.00259
1997-08-28	18451.5	0.051554
1997-08-29	18229.4	-1.21062
1997-09-01	17974.3	-1.40938
1997-09-02	18232.5	1.42639
1997-09-03	18735.2	2.71957
1997-09-04	18615.1	-0.643158
1997-09-05	18650.2	0.188433
1997-09-08	18633.9	-0.0874905
1997-09-09	18696	0.332764
1997-09-10	18704.8	0.0470579
1997-09-11	18282.2	-2.2849
1997-09-12	17965.8	-1.74596
1997-09-15	17965.8	0
1997-09-16	17974.5	0.0484136
1997-09-17	17683.3	-1.63351
1997-09-18	17930.1	1.38613
1997-09-19	18058.2	0.712012
1997-09-22	18201.3	0.789369
1997-09-23	18201.3	0
1997-09-24	18420.1	1.19473
1997-09-25	18342	-0.425004
1997-09-26	17994.7	-1.91135
1997-09-29	17987.2	-0.0416876
1997-09-30	17887.7	-0.554706
1997-10-06	17824.8	-0.352426
1997-10-07	17511.2	-1.77495
1997-10-08	17619.2	0.614798
1997-10-09	17376.9	-1.38452
1997-10-10	17376.9	0
1997-10-13	17204.7	-0.996029
1997-10-14	17306.4	0.58932
1997-10-15	17331.4	0.144236
1997-10-16	17707.5	2.14696
1997-10-17	17478.4	-1.30207
1997-10-20	17294.5	-1.05779
1997-10-21	17210.1	-0.489327
1997-10-22	17687.6	2.73686
1997-10-23	17151.5	-3.07758
1997-10-24	17363.7	1.22956
1997-10-27	17038.4	-1.89169
1997-10-28	16312.7	-4.35239
1997-10-29	16857	3.2825
1997-10-30	16364.9	-2.96271
1997-10-31	16458.9	0.572755
1997-11-03	16458.9	0
1997-11-04	16500.1	0.249765
1997-11-05	16448	-0.315951
1997-11-06	16533.9	0.520408
1997-11-07	15836.4	-4.31024
1997-11-10	15697.2	-0.882621
1997-11-11	15867.2	1.07736
1997-11-12	15434.2	-2.76721
1997-11-13	15427.3	-0.044716
1997-11-14	15082.5	-2.26003
1997-11-17	16283.3	7.66048
1997-11-18	16726.6	2.68572
1997-11-19	15842.5	-5.43048
1997-11-20	16308.5	2.89922
1997-11-21	16721.6	2.50143
1997-11-24	16721.6	0
1997-11-25	15867.5	-5.24252
1997-11-26	16045.5	1.11567
1997-11-27	16603.2	3.41639
1997-11-28	16636.3	0.19892
1997-12-01	17007.6	2.20751
1997-12-02	16910.3	-0.57374
1997-12-03	16585.5	-1.93929
1997-12-04	16306.8	-1.69478
1997-12-05	16424.5	0.719132
1997-12-08	16131.6	-1.79947
1997-12-09	16686.5	3.38224
1997-12-10	16478.1	-1.25672
1997-12-11	16050.1	-2.63152
1997-12-12	15904.3	-0.912868
1997-12-15	15909.4	0.0319988
1997-12-16	15985.2	0.475442
1997-12-17	16541.1	3.41819
1997-12-18	16161.6	-2.32052
1997-12-19	15314.9	-5.3815
1997-12-22	14799.4	-3.42389
1997-12-23	14799.4	0
1997-12-24	14925	0.844968
1997-12-25	15300.1	2.4823
1997-12-26	14802.6	-3.30565
1997-12-29	14775.2	-0.185139
1997-12-30	15258.7	3.2201
1997-12-31	15258.7	0
1998-01-05	14956.8	-1.99837
1998-01-06	14896.4	-0.404915
1998-01-07	15028.2	0.880687
1998-01-08	15019.2	-0.0598389
1998-01-09	14995.1	-0.160457
1998-01-12	14664.4	-2.2298
1998-01-13	14755.9	0.62202
1998-01-14	15122	2.45036
1998-01-15	15122	0
1998-01-16	16046.5	5.93383
1998-01-19	16262	1.33459
1998-01-20	16366.5	0.640484
1998-01-21	16684.4	1.9237
1998-01-22	16405.7	-1.68471
1998-01-23	16789.1	2.31022
1998-02-09	17205	2.44696
1998-02-10	17205.1	0.000523102
1998-02-11	17205.1	0
1998-02-12	17174.9	-0.175451
1998-02-13	16791	-2.26071
1998-02-16	16775.5	-0.0922943
1998-02-17	16790.7	0.0905076
1998-02-18	16613.9	-1.05867
1998-02-19	16616.5	0.0155882
1998-02-20	16756.2	0.837575
1998-02-23	16609.5	-0.879651
1998-02-24	16198	-2.50864
1998-02-25	16360.6	0.999067
1998-02-26	16501.7	0.858496
1998-02-27	16831.7	1.97988
1998-03-02	17264.3	2.53809
1998-03-03	17168.3	-0.557669
1998-03-04	17095.6	-0.424529
1998-03-05	16848.5	-1.45565
1998-03-06	17132	1.66817
1998-03-09	16972.5	-0.935015
1998-03-10	16982.8	0.060609
1998-03-11	16756.1	-1.34375
1998-03-12	16575.2	-1.08559
1998-03-13	17060.1	2.88359
1998-03-16	16861.1	-1.17332
1998-03-17	16997.2	0.803706
1998-03-18	16619.7	-2.24611
1998-03-19	16679	0.356411
1998-03-20	16830.5	0.903929
1998-03-23	16868.8	0.227661
1998-03-24	16606.4	-1.568
1998-03-25	16658.3	0.312343
1998-03-26	16980.6	1.91617
1998-03-27	16739.3	-1.43158
1998-03-30	16263	-2.88618
1998-03-31	16527.2	1.61106
1998-04-01	16241.7	-1.74261
1998-04-02	15702.9	-3.37341
1998-04-03	15517.8	-1.18589
1998-04-06	15706	1.20557
1998-04-07	15978.7	1.72157
1998-04-08	16376.6	2.45969
1998-04-09	16536.7	0.972503
1998-04-10	16481.1	-0.336425
1998-04-13	16317.6	-0.997243
1998-04-14	16277.3	-0.247033
1998-04-15	16299.3	0.134943
1998-04-16	15883.8	-2.58243
1998-04-17	15703.8	-1.13951
1998-04-20	15697.1	-0.0426739
1998-04-21	15825.7	0.815732
1998-04-22	15761.5	-0.406051
1998-04-23	15761.7	0.000951679
1998-04-24	16011.2	1.57087
1998-04-27	15650	-2.28233
1998-04-28	15395.4	-1.6397
1998-04-29	15395.4	0
1998-04-30	15641.3	1.58416
1998-05-04	15601.1	-0.257087
1998-05-05	15601.1	0
1998-05-06	15243.8	-2.31659
1998-05-07	15143	-0.663513
1998-05-08	15149	0.0394163
1998-05-11	15381.9	1.5257
1998-05-12	15322.5	-0.387046
1998-05-13	15343.8	0.13911
1998-05-14	15307.7	-0.235682
1998-05-15	15242.9	-0.424412
1998-05-18	15384.5	0.924736
1998-05-19	15551.6	1.08082
1998-05-20	15653	0.649266
1998-05-21	15845.2	1.22104
1998-05-22	15801.6	-0.275541
1998-05-25	15783.1	-0.117335
1998-05-26	15884.8	0.642292
1998-05-27	15664.3	-1.39803
1998-05-28	15796.5	0.840796
1998-05-29	15670.8	-0.799373
1998-06-01	15321	-2.25714
1998-06-02	15554.5	1.51204
1998-06-03	15347	-1.34268
1998-06-04	15426.5	0.516485
1998-06-05	15323.4	-0.670184
1998-06-08	15294.7	-0.187601
1998-06-09	15530.2	1.52776
1998-06-10	15339.3	-1.2369
1998-06-11	15014	-2.14298
1998-06-12	15022.3	0.0551997
1998-06-15	14825.2	-1.32113
1998-06-16	14720.4	-0.709348
1998-06-17	14715.4	-0.0339723
1998-06-18	15361.5	4.29738
1998-06-19	15268	-0.610916
1998-06-22	15309.1	0.268894
1998-06-23	15054.6	-1.67632
1998-06-24	15123.2	0.454507
1998-06-25	15132.2	0.0597579
1998-06-26	15210	0.512949
1998-06-29	15365.7	1.0184
1998-06-30	15830.3	2.97842
1998-07-01	16362.9	3.3092
1998-07-02	16471.6	0.662051
1998-07-03	16511.2	0.240489
1998-07-06	16350.5	-0.978594
1998-07-07	16416.3	0.401811
1998-07-08	16531	0.696207
1998-07-09	16447	-0.509554
1998-07-10	16090.1	-2.19384
1998-07-13	16360.4	1.66615
1998-07-14	16488.9	0.782486
1998-07-15	16614.1	0.756611
1998-07-16	16731.9	0.706413
1998-07-17	16570.8	-0.967737
1998-07-20	16570.8	0
1998-07-21	16556.7	-0.0850654
1998-07-22	16293.1	-1.6051
1998-07-23	16188	-0.646841
1998-07-24	16361.9	1.0684
1998-07-27	15944.4	-2.58497
1998-07-28	16114.5	1.06168
1998-07-29	16158.1	0.269888
1998-07-30	16201.6	0.268915
1998-07-31	16379	1.08882
1998-08-03	16165.1	-1.31448
1998-08-04	16023.6	-0.879197
1998-08-05	15992.2	-0.196279
1998-08-06	15876.2	-0.727621
1998-08-07	15829.2	-0.296795
1998-08-10	15626.4	-1.28914
1998-08-11	15407	-1.41418
1998-08-12	15379	-0.182031
1998-08-13	15382	0.0198303
1998-08-14	15123.9	-1.6921
1998-08-17	14794.7	-2.2012
1998-08-18	15063.8	1.80275
1998-08-19	15406.3	2.24853
1998-08-20	15391.4	-0.0969551
1998-08-21	15298.2	-0.607439
1998-08-24	14988.4	-2.04613
1998-08-25	15072.9	0.562652
1998-08-26	14866	-1.38217
1998-08-27	14413.8	-3.08934
1998-08-28	13915.6	-3.51727
1998-08-31	14107.9	1.37215
1998-09-01	14369.6	1.83827
1998-09-02	14376.6	0.0486324
1998-09-03	14261.2	-0.805791
1998-09-04	14042.9	-1.54277
1998-09-07	14790.1	5.18377
1998-09-08	14913.5	0.831084
1998-09-09	14755.5	-1.06476
1998-09-10	14666	-0.608467
1998-09-11	13917	-5.24243
1998-09-14	14227.4	2.20579
1998-09-15	14227.4	0
1998-09-16	14197.7	-0.208759
1998-09-17	13859.1	-2.4135
1998-09-18	13983.1	0.890595
1998-09-21	13597.3	-2.79796
1998-09-22	13789.8	1.40587
1998-09-23	13789.8	0
1998-09-24	14205.8	2.9719
1998-09-25	13723.8	-3.45145
1998-09-28	13909.4	1.34282
1998-09-29	13821.4	-0.634243
1998-09-30	13406.4	-3.04888
1998-10-05	12948.1	-3.47809
1998-10-06	13021.6	0.566199
1998-10-07	13825.6	5.99101
1998-10-08	13026.1	-5.95707
1998-10-09	12880	-1.12786
1998-10-12	13555	5.10828
1998-10-13	13242.8	-2.3303
1998-10-14	13070.7	-1.30779
1998-10-15	12995.4	-0.578224
1998-10-16	13280.5	2.17067
1998-10-19	13567.2	2.13553
1998-10-20	13808	1.75966
1998-10-21	14216.3	2.91395
1998-10-22	14295.6	0.55577
1998-10-23	14144.7	-1.0609
1998-10-26	13843.5	-2.15271
1998-10-27	13820.7	-0.16469
1998-10-28	13516.1	-2.22867
1998-10-29	13668.7	1.12307
1998-10-30	13564.5	-0.765319
1998-11-02	13952.8	2.82198
1998-11-03	13952.8	0
1998-11-04	14527.8	4.03881
1998-11-05	14341.4	-1.29164
1998-11-06	14122	-1.54166
1998-11-09	14194.5	0.512564
1998-11-10	14108.1	-0.610899
1998-11-11	14428	2.24238
1998-11-12	14075.1	-2.47677
1998-11-13	14268.2	1.36295
1998-11-16	14428.3	1.11555
1998-11-17	14413	-0.10589
1998-11-18	14599.2	1.28382
1998-11-19	14354.5	-1.69081
1998-11-20	14779.9	2.92102
1998-11-23	14779.9	0
1998-11-24	15164.6	2.56955
1998-11-25	15073.5	-0.603016
1998-11-26	15207.8	0.887024
1998-11-27	15069.4	-0.914095
1998-11-30	14883.7	-1.23989
1998-12-01	14835.4	-0.324976
1998-12-02	14986.6	1.01409
1998-12-03	14697.1	-1.9509
1998-12-04	14640	-0.389338
1998-12-07	14723.5	0.568872
1998-12-08	14808.2	0.57369
1998-12-09	14931.9	0.831878
1998-12-10	14807.8	-0.83458
1998-12-11	14405.6	-2.75343
1998-12-14	14111.6	-2.06212
1998-12-15	14011.2	-0.714228
1998-12-16	14096.3	0.605606
1998-12-17	14127	0.21748
1998-12-18	14194.3	0.475262
1998-12-21	14153	-0.291669
1998-12-22	13779.5	-2.67447
1998-12-23	13779.5	0
1998-12-24	13706.7	-0.52914
1998-12-25	13798	0.663308
1998-12-28	13709.1	-0.64631
1998-12-29	13846.9	1.00045
1998-12-30	13842.2	-0.0341651
1998-12-31	13842.2	0
1999-01-04	13415.9	-3.12799
1999-01-05	13232.7	-1.37458
1999-01-06	13468.5	1.76566
1999-01-07	13536.6	0.504352
1999-01-08	13391.8	-1.07508
1999-01-11	13368.5	-0.174363
1999-01-12	13361	-0.0561927
1999-01-13	13403.6	0.318556
1999-01-14	13738.9	2.4705
1999-01-15	13738.9	0
1999-01-18	13805.1	0.480688
1999-01-19	13770.4	-0.251093
1999-01-20	14028	1.85346
1999-01-21	14245.4	1.53766
1999-01-22	14154.4	-0.640992
1999-01-25	14208.8	0.383666
1999-01-26	14382	1.21159
1999-01-27	14450.1	0.472045
1999-01-28	14342.3	-0.748396
1999-01-29	14499.2	1.08823
1999-02-01	14465.2	-0.235254
1999-02-02	14349.8	-0.800629
1999-02-03	14161.3	-1.32245
1999-02-04	14086.9	-0.527186
1999-02-05	13898.1	-1.3491
1999-02-08	13992.5	0.677006
1999-02-09	13902.7	-0.644057
1999-02-10	13952.4	0.357135
1999-02-11	13952.4	0
1999-02-12	13973.7	0.152474
1999-02-23	14500.6	3.70172
1999-02-24	14355.5	-1.00638
1999-02-25	14470.5	0.797898
1999-02-26	14367.5	-0.713714
1999-03-01	14221.8	-1.0199
1999-03-02	13921.1	-2.13697
1999-03-03	14170.4	1.77497
1999-03-04	14183.5	0.0923333
1999-03-05	14894	4.88827
1999-03-08	14779	-0.774781
1999-03-09	15096.7	2.12655
1999-03-10	15480	2.50727
1999-03-11	15502.1	0.142921
1999-03-12	15488.9	-0.0857023
1999-03-15	15779.6	1.85969
1999-03-16	16072.8	1.84117
1999-03-17	16268.1	1.20771
1999-03-18	15717.9	-3.44053
1999-03-19	16378.8	4.11851
1999-03-22	16378.8	0
1999-03-23	16019.1	-2.22048
1999-03-24	15515.5	-3.19442
1999-03-25	15986	2.98783
1999-03-26	16017	0.193419
1999-03-29	16008.8	-0.0508964
1999-03-30	15859.1	-0.939634
1999-03-31	15836.6	-0.142164
1999-04-01	16327.6	3.05314
1999-04-02	16290.2	-0.229139
1999-04-05	16334.8	0.273349
1999-04-06	16479.7	0.883335
1999-04-07	16554.5	0.452804
1999-04-08	16846.7	1.74962
1999-04-09	16855.6	0.0530527
1999-04-12	16507.4	-2.0876
1999-04-13	16715.2	1.25073
1999-04-14	16764.7	0.29582
1999-04-15	16727.1	-0.224533
1999-04-16	16851.6	0.741546
1999-04-19	16674.2	-1.05812
1999-04-20	16697.1	0.137244
1999-04-21	16495	-1.21771
1999-04-22	16665.9	1.0305
1999-04-23	16923.2	1.53249
1999-04-26	16918.5	-0.0280127
1999-04-27	16957.3	0.228836
1999-04-28	16942.2	-0.0886739
1999-04-29	16942.2	0
1999-04-30	16701.5	-1.43096
1999-05-04	16701.5	0
1999-05-05	16701.5	0
1999-05-06	17300.6	3.52414
1999-05-07	16946.5	-2.06793
1999-05-10	16977	0.179757
1999-05-11	16743.2	-1.38691
1999-05-12	16947.4	1.21211
1999-05-13	16851.2	-0.568723
1999-05-14	16810.4	-0.242769
1999-05-17	16421	-2.34349
1999-05-18	16378.6	-0.25854
1999-05-19	16128.2	-1.54088
1999-05-20	16200	0.444257
1999-05-21	16293	0.572372
1999-05-24	16390.5	0.596695
1999-05-25	16214.2	-1.0812
1999-05-26	16230.5	0.100417
1999-05-27	16177.2	-0.32912
1999-05-28	15972.7	-1.27225
1999-05-31	16111.6	0.866285
1999-06-01	16408.5	1.82569
1999-06-02	16418	0.0578192
1999-06-03	16227.5	-1.16704
1999-06-04	16300.8	0.450379
1999-06-07	16475.9	1.0687
1999-06-08	16562.9	0.526836
1999-06-09	16622.5	0.359074
1999-06-10	17102.6	2.84745
1999-06-11	17198.5	0.559341
1999-06-14	17188.8	-0.0565905
1999-06-15	17282	0.540632
1999-06-16	17210.2	-0.416443
1999-06-17	17470.5	1.50098
1999-06-18	17431.3	-0.224574
1999-06-21	17738.8	1.7492
1999-06-22	17777.6	0.218321
1999-06-23	17586.8	-1.07946
1999-06-24	17628.3	0.236092
1999-06-25	17436.5	-1.09398
1999-06-28	17610.6	0.9933
1999-06-29	17782.8	0.973128
1999-06-30	17529.7	-1.43323
1999-07-01	17860.8	1.87067
1999-07-02	17932.5	0.400747
1999-07-05	18135.1	1.1234
1999-07-06	18050.7	-0.466095
1999-07-07	17958.9	-0.510031
1999-07-08	17967.7	0.0487105
1999-07-09	17937.7	-0.16666
1999-07-12	18274.2	1.85828
1999-07-13	18181.1	-0.510709
1999-07-14	18357.9	0.967578
1999-07-15	18431.9	0.402287
1999-07-16	18248.3	-1.00088
1999-07-19	18532.6	1.54583
1999-07-20	18532.6	0
1999-07-21	18257.5	-1.49532
1999-07-22	17730.3	-2.92998
1999-07-23	17534.4	-1.11103
1999-07-26	17491.3	-0.246105
1999-07-27	17462.7	-0.163758
1999-07-28	17579.9	0.668845
1999-07-29	17869.9	1.63621
1999-07-30	17861.9	-0.0451139
1999-08-02	17825.7	-0.202648
1999-08-03	17969.9	0.805857
1999-08-04	17685.4	-1.59615
1999-08-05	17358.2	-1.86739
1999-08-06	17084.2	-1.5908
1999-08-09	17190.5	0.61976
1999-08-10	17202.1	0.0676891
1999-08-11	17211.2	0.0527123
1999-08-12	17423	1.22314
1999-08-13	17435.2	0.069998
1999-08-16	17826	2.21703
1999-08-17	17860.1	0.190887
1999-08-18	17892.3	0.17996
1999-08-19	17879.7	-0.0699989
1999-08-20	18098.1	1.21393
1999-08-23	18233.5	0.745579
1999-08-24	18095.4	-0.760499
1999-08-25	17855.2	-1.33658
1999-08-26	17666.3	-1.06342
1999-08-27	17599.4	-0.37952
1999-08-30	17919	1.79968
1999-08-31	17436.6	-2.72908
1999-09-01	17802.5	2.07686
1999-09-02	17631.2	-0.966488
1999-09-03	17630	-0.00714666
1999-09-06	17756.5	0.715078
1999-09-07	17707.5	-0.276393
1999-09-08	17641.4	-0.3741
1999-09-09	17677.6	0.204876
1999-09-10	17711	0.189101
1999-09-13	17909.3	1.11325
1999-09-14	17777.2	-0.740171
1999-09-15	17777.2	0
1999-09-16	17291.6	-2.76976
1999-09-17	17342.3	0.292662
1999-09-20	17575.3	1.33454
1999-09-21	17932.8	2.01386
1999-09-22	17325.8	-3.44365
1999-09-23	17325.8	0
1999-09-24	16871.7	-2.6555
1999-09-27	16821.1	-0.300777
1999-09-28	17325.7	2.95593
1999-09-29	17282.3	-0.250925
1999-09-30	17605.5	1.85274
1999-10-08	18062.2	2.56112
1999-10-11	18062.2	0
1999-10-12	18090.8	0.158383
1999-10-13	17754.5	-1.87656
1999-10-14	17780.3	0.145041
1999-10-15	17601.6	-1.01008
1999-10-18	17275.3	-1.87086
1999-10-19	17254.2	-0.122562
1999-10-20	17534.7	1.61285
1999-10-21	17448.3	-0.494184
1999-10-22	17438.8	-0.0542895
1999-10-25	17648.8	1.19696
1999-10-26	17671.8	0.130236
1999-10-27	17382.4	-1.65137
1999-10-28	17413.7	0.180193
1999-10-29	17942.1	2.9891
1999-11-01	17996.9	0.305184
1999-11-02	17992	-0.0275641
1999-11-03	17992	0
1999-11-04	18348.1	1.96027
1999-11-05	18354.9	0.0368907
1999-11-08	18241	-0.622586
1999-11-09	18292.2	0.280184
1999-11-10	18567.9	1.49601
1999-11-11	18327.3	-1.3042
1999-11-12	18258.5	-0.37572
1999-11-15	18198.1	-0.331682
1999-11-16	18155.1	-0.236293
1999-11-17	18274.8	0.657044
1999-11-18	18532.8	1.40185
1999-11-19	18570.8	0.204993
1999-11-22	18822.1	1.34402
1999-11-23	18822.1	0
1999-11-24	18896.2	0.39286
1999-11-25	18721.8	-0.927382
1999-11-26	18914.5	1.02413
1999-11-29	18850.3	-0.340159
1999-11-30	18558.2	-1.56139
1999-12-01	18496	-0.336157
1999-12-02	18514.4	0.0997559
1999-12-03	18368.1	-0.793171
1999-12-06	18507.2	0.75422
1999-12-07	18594	0.467695
1999-12-08	18401.2	-1.04209
1999-12-09	18260.7	-0.766358
1999-12-10	18271.8	0.0609319
1999-12-13	18205.1	-0.366095
1999-12-14	18165.5	-0.217373
1999-12-15	18138.4	-0.149791
1999-12-16	18111.3	-0.149243
1999-12-17	18095.1	-0.0894316
1999-12-21	18080.4	-0.0814916
1999-12-22	18461.9	2.08834
1999-12-23	18461.9	0
1999-12-24	18585	0.664134
1999-12-27	18546.9	-0.204945
1999-12-28	18783.5	1.26772
1999-12-29	18810.6	0.143959
1999-12-30	18934.3	0.655773
2000-01-04	19002.9	0.361229
2000-01-05	18542.5	-2.45214
2000-01-06	18168.3	-2.03914
2000-01-07	18193.4	0.138277
2000-01-10	18193.4	0
2000-01-11	18850.9	3.55023
2000-01-12	18677.4	-0.924641
2000-01-13	18833.3	0.831074
2000-01-14	18956.5	0.652347
2000-01-17	19437.2	2.50408
2000-01-18	19196.6	-1.24587
2000-01-19	18897.8	-1.56887
2000-01-20	19008	0.58176
2000-01-21	18878.1	-0.685848
2000-01-24	19056.7	0.941728
2000-01-25	18895.5	-0.849388
2000-01-26	19111.2	1.13486
2000-01-27	19209.7	0.514237
2000-01-28	19434.8	1.16478
2000-01-31	19539.7	0.538405
2000-02-01	19423.4	-0.59708
2000-02-02	19578.9	0.797547
2000-02-14	19556.5	-0.11473
2000-02-15	19367.8	-0.969222
2000-02-16	19599.2	1.18743
2000-02-17	19791.4	0.975977
2000-02-18	19789	-0.0119756
2000-02-21	19543.8	-1.24722
2000-02-22	19390.6	-0.786816
2000-02-23	19519.5	0.662915
2000-02-24	19571.4	0.265483
2000-02-25	19817.9	1.25132
2000-02-28	19720.1	-0.494614
2000-02-29	19959.5	1.20678
2000-03-01	20081.7	0.610124
2000-03-02	20065.1	-0.0824973
2000-03-03	19927.5	-0.687979
2000-03-06	19796.3	-0.660512
2000-03-07	19944.2	0.74428
2000-03-08	19766.8	-0.893662
2000-03-09	19662.3	-0.529914
2000-03-10	19750.4	0.446912
2000-03-13	19189.9	-2.87881
2000-03-14	19141.8	-0.250915
2000-03-15	19078.6	-0.330923
2000-03-16	19253.2	0.911155
2000-03-17	19566.3	1.61309
2000-03-20	19566.3	0
2000-03-21	19602.4	0.184025
2000-03-22	19733.6	0.667229
2000-03-23	19704.6	-0.147015
2000-03-24	19958.1	1.2782
2000-03-27	20281	1.60519
2000-03-28	20374.3	0.45903
2000-03-29	20706.7	1.61786
2000-03-30	20441.5	-1.28878
2000-03-31	20337.3	-0.510953
2000-04-03	20727	1.89791
2000-04-04	20594.9	-0.639179
2000-04-05	20462.8	-0.643779
2000-04-06	20223.6	-1.17564
2000-04-07	20252.8	0.144282
2000-04-10	20619.1	1.79223
2000-04-11	20522.5	-0.469307
2000-04-12	20833.2	1.50255
2000-04-13	20526.4	-1.48355
2000-04-14	20434.7	-0.447938
2000-04-17	19008.6	-7.23398
2000-04-18	18969.5	-0.206013
2000-04-19	19086.6	0.615409
2000-04-20	18959.3	-0.669193
2000-04-21	18252.7	-3.79837
2000-04-24	18480.2	1.23853
2000-04-25	18272.3	-1.13093
2000-04-26	18134.3	-0.758217
2000-04-27	18019.2	-0.636953
2000-04-28	17973.7	-0.252661
2000-05-08	18200	1.25098
2000-05-09	17844.5	-1.97218
2000-05-10	17701.5	-0.804989
2000-05-11	16882.5	-4.73725
2000-05-12	17357.9	2.77702
2000-05-15	17313.7	-0.254791
2000-05-16	17551.2	1.36277
2000-05-17	17404	-0.842338
2000-05-18	17031.6	-2.16296
2000-05-19	16858.2	-1.02368
2000-05-22	16386	-2.84075
2000-05-23	16318.7	-0.411439
2000-05-24	16044.4	-1.69512
2000-05-25	16247.8	1.25964
2000-05-26	16008.1	-1.48614
2000-05-29	16245.4	1.47149
2000-05-30	16228.9	-0.101865
2000-05-31	16332.5	0.636032
2000-06-01	16694.3	2.19134
2000-06-02	16800.1	0.631511
2000-06-05	17201.8	2.3631
2000-06-06	17170.1	-0.184511
2000-06-07	17145	-0.146408
2000-06-08	17004.3	-0.823565
2000-06-09	16861.9	-0.841137
2000-06-12	16980.6	0.701487
2000-06-13	16915	-0.387426
2000-06-14	16654.4	-1.55222
2000-06-15	16338.7	-1.91391
2000-06-16	16318.3	-0.124874
2000-06-19	16591.3	1.65937
2000-06-20	16907.5	1.88788
2000-06-21	17210.1	1.7735
2000-06-22	17106	-0.606539
2000-06-23	16963.2	-0.838298
2000-06-26	16925.4	-0.223143
2000-06-27	17279.1	2.06799
2000-06-28	17370.2	0.5259
2000-06-29	17475.9	0.606842
2000-06-30	17411	-0.371773
2000-07-03	17614.7	1.16264
2000-07-04	17470.2	-0.82378
2000-07-05	17436	-0.195954
2000-07-06	17282.4	-0.884726
2000-07-07	17398.2	0.668214
2000-07-10	17572.7	0.997637
2000-07-11	17504.4	-0.389543
2000-07-12	17342.1	-0.931119
2000-07-13	17036.9	-1.77572
2000-07-14	17142.9	0.620251
2000-07-17	17286.8	0.836085
2000-07-18	16945.1	-1.9968
2000-07-19	16983.6	0.226947
2000-07-20	16983.6	0
2000-07-21	16811.5	-1.01838
2000-07-24	16547.1	-1.58505
2000-07-25	16573.6	0.15984
2000-07-26	16502.6	-0.429191
2000-07-27	16182	-1.96184
2000-07-28	15838.6	-2.1452
2000-07-31	15727.5	-0.703797
2000-08-01	16099.7	2.33886
2000-08-02	16206.2	0.659449
2000-08-03	15814.4	-2.44698
2000-08-04	15667.4	-0.934388
2000-08-07	16002.7	2.11785
2000-08-08	15820.1	-1.14762
2000-08-09	16034.6	1.3467
2000-08-10	15975.6	-0.36832
2000-08-11	16117.5	0.883995
2000-08-14	16153.9	0.225649
2000-08-15	16298.3	0.889807
2000-08-16	16356	0.353644
2000-08-17	16161	-1.19938
2000-08-18	16280.5	0.736467
2000-08-21	16040.2	-1.48706
2000-08-22	16454.7	2.55168
2000-08-23	16436.7	-0.109998
2000-08-24	16670.8	1.41463
2000-08-25	16911.3	1.43239
2000-08-28	17181.1	1.58273
2000-08-29	17141.8	-0.22941
2000-08-30	16901.7	-1.41046
2000-08-31	16861.3	-0.239375
2000-09-01	16739.8	-0.723076
2000-09-04	16688.2	-0.308544
2000-09-05	16452.3	-1.4239
2000-09-06	16399.9	-0.319005
2000-09-07	16300.5	-0.608008
2000-09-08	16501.5	1.2261
2000-09-11	16130.9	-2.27176
2000-09-12	16040.2	-0.563675
2000-09-13	16190.5	0.932594
2000-09-14	16213.3	0.140477
2000-09-15	16213.3	0
2000-09-18	16061.2	-0.942672
2000-09-19	16124.2	0.391669
2000-09-20	16458.3	2.05099
2000-09-21	16311	-0.898772
2000-09-22	15818.2	-3.06785
2000-09-25	15992.9	1.09805
2000-09-26	15928.6	-0.402738
2000-09-27	15640	-1.8289
2000-09-28	15627	-0.083091
2000-09-29	15747.3	0.766875
2000-10-09	15994.2	1.55623
2000-10-10	15827.7	-1.04658
2000-10-11	15513.6	-2.00477
2000-10-12	15550.6	0.238667
2000-10-13	15330.3	-1.42699
2000-10-16	15512.3	1.18026
2000-10-17	15340.2	-1.11564
2000-10-18	14872.5	-3.09656
2000-10-19	14811.1	-0.413698
2000-10-20	15198.7	2.58363
2000-10-23	15098	-0.665224
2000-10-24	15148.2	0.332142
2000-10-25	14840.5	-2.05231
2000-10-26	14858.4	0.120947
2000-10-27	14582.2	-1.87658
2000-10-30	14464.6	-0.810009
2000-10-31	14539.6	0.517444
2000-11-01	14872.4	2.26305
2000-11-02	14837.8	-0.232984
2000-11-03	14837.8	0
2000-11-06	15371.4	3.53346
2000-11-07	15340.3	-0.202593
2000-11-08	15399.6	0.385882
2000-11-09	15060	-2.22986
2000-11-10	14988.5	-0.475963
2000-11-13	14664.6	-2.18468
2000-11-14	14660	-0.0313729
2000-11-15	14799.1	0.944365
2000-11-16	14587	-1.44363
2000-11-17	14544.3	-0.293361
2000-11-20	14531.6	-0.0870135
2000-11-21	14408.5	-0.85135
2000-11-22	14301.3	-0.746439
2000-11-23	14301.3	0
2000-11-24	14315.4	0.0981247
2000-11-27	14720.4	2.79012
2000-11-28	14658.9	-0.418799
2000-11-29	14507.6	-1.03702
2000-11-30	14648.5	0.966322
2000-12-01	14835.3	1.26729
2000-12-04	14954.7	0.801614
2000-12-05	14695	-1.75169
2000-12-06	14889.4	1.31368
2000-12-07	14720.4	-1.1416
2000-12-08	14696.5	-0.162152
2000-12-11	15015.7	2.14863
2000-12-12	15114.6	0.656749
2000-12-13	15168.7	0.356897
2000-12-14	14927.2	-1.60484
2000-12-15	14552.3	-2.5436
2000-12-18	14483.9	-0.471068
2000-12-19	14132.4	-2.45698
2000-12-20	13914.4	-1.55415
2000-12-21	13423.2	-3.59411
2000-12-22	13427.1	0.0288265
2000-12-25	13931.6	3.68868
2000-12-26	14007.9	0.545753
2000-12-27	13981.5	-0.188357
2000-12-28	13947	-0.247275
2000-12-29	13785.7	-1.16305
2001-01-02	13785.7	0
2001-01-03	13785.7	0
2001-01-04	13691.5	-0.685663
2001-01-05	13867.6	1.27814
2001-01-08	13867.6	0
2001-01-09	13610.5	-1.87136
2001-01-10	13432.6	-1.3154
2001-01-11	13201.1	-1.73904
2001-01-12	13347.7	1.10492
2001-01-15	13506.2	1.1804
2001-01-16	13584.5	0.57747
2001-01-17	13667.6	0.610451
2001-01-18	13873.9	1.49806
2001-01-19	13989.1	0.826907
2001-01-31	13843.5	-1.04605
2001-02-01	13779.5	-0.463381
2001-02-02	13703.6	-0.552485
2001-02-05	13385.5	-2.34872
2001-02-06	13269.9	-0.867898
2001-02-07	13366	0.722037
2001-02-08	13138.2	-1.71886
2001-02-09	13422.8	2.14307
2001-02-12	13422.8	0
2001-02-13	13274.7	-1.1097
2001-02-14	13284.1	0.0704852
2001-02-15	13327.4	0.32565
2001-02-16	13175.5	-1.1463
2001-02-19	13119.6	-0.425175
2001-02-20	13248.4	0.976724
2001-02-21	13100.1	-1.12554
2001-02-22	13073.4	-0.204177
2001-02-23	13246	1.3119
2001-02-26	13201.1	-0.339243
2001-02-27	13059.9	-1.07598
2001-02-28	12883.5	-1.35929
2001-03-01	12681.7	-1.57937
2001-03-02	12261.8	-3.36681
2001-03-05	12322.2	0.491053
2001-03-06	12687.7	2.92369
2001-03-07	12723.9	0.284516
2001-03-08	12650.6	-0.577985
2001-03-09	12627.9	-0.179283
2001-03-12	12171.4	-3.68222
2001-03-13	11819.7	-2.93188
2001-03-14	11843.6	0.201916
2001-03-15	12152.8	2.57753
2001-03-16	12233	0.657352
2001-03-19	12191	-0.344007
2001-03-20	12191	0
2001-03-21	13103.9	7.22174
2001-03-22	12854	-1.92602
2001-03-23	13214.5	2.7665
2001-03-26	13862.3	4.78559
2001-03-27	13638.3	-1.62894
2001-03-28	13765.5	0.928198
2001-03-29	13072.4	-5.16661
2001-03-30	12999.7	-0.55738
2001-04-02	12937.9	-0.476838
2001-04-03	13124.5	1.43205
2001-04-04	13242.8	0.897407
2001-04-05	13381.4	1.04117
2001-04-06	13383.8	0.0177843
2001-04-09	12841.8	-4.13397
2001-04-10	12620.3	-1.73981
2001-04-11	13174.9	4.30115
2001-04-12	13352.4	1.33834
2001-04-13	13385.7	0.248933
2001-04-16	13254.9	-0.982193
2001-04-17	13067.1	-1.42697
2001-04-18	13641.8	4.3041
2001-04-19	13868.3	1.64663
2001-04-20	13765.7	-0.742641
2001-04-23	13715.6	-0.364394
2001-04-24	13743.2	0.200883
2001-04-25	13827.5	0.611666
2001-04-26	13973	1.04697
2001-04-27	13934.3	-0.277418
2001-04-30	13934.3	0
2001-05-08	14289	2.51386
2001-05-09	14084.9	-1.43938
2001-05-10	14017.8	-0.477251
2001-05-11	14043.9	0.186232
2001-05-14	13873	-1.22436
2001-05-15	14054	1.29632
2001-05-16	13694.3	-2.59317
2001-05-17	13910.7	1.56787
2001-05-18	13877.8	-0.236789
2001-05-21	14176.8	2.13207
2001-05-22	14091.2	-0.605916
2001-05-23	14067.7	-0.166839
2001-05-24	13895.8	-1.22955
2001-05-25	13765.9	-0.938994
2001-05-28	13737.8	-0.2047
2001-05-29	13773.9	0.26258
2001-05-30	13493.4	-2.05778
2001-05-31	13262.1	-1.72836
2001-06-01	13261.8	-0.0022621
2001-06-04	13312.4	0.380144
2001-06-05	13182	-0.983991
2001-06-06	13174.8	-0.0543312
2001-06-07	13277.5	0.776268
2001-06-08	13430.2	1.14358
2001-06-11	13226.5	-1.52865
2001-06-12	12840.1	-2.96478
2001-06-13	12823.5	-0.129756
2001-06-14	12846.7	0.180833
2001-06-15	12790.4	-0.439053
2001-06-18	12697.8	-0.726536
2001-06-19	12574.3	-0.97761
2001-06-20	12674.6	0.795128
2001-06-21	12962.4	2.2452
2001-06-22	13044.6	0.631985
2001-06-25	12896.5	-1.14214
2001-06-26	12978.8	0.636517
2001-06-27	12829	-1.16121
2001-06-28	12679.9	-1.16902
2001-06-29	12969	2.25493
2001-07-02	12751.2	-1.69419
2001-07-03	12817.4	0.518059
2001-07-04	12629	-1.48071
2001-07-05	12607.3	-0.172133
2001-07-06	12306.1	-2.41826
2001-07-09	12239.7	-0.541032
2001-07-10	12300.4	0.494946
2001-07-11	12005.1	-2.43002
2001-07-12	12408	3.3005
2001-07-13	12355.1	-0.426442
2001-07-16	12343.4	-0.0953903
2001-07-17	12128.6	-1.75553
2001-07-18	11892.6	-1.96492
2001-07-19	11908.4	0.132852
2001-07-20	11908.4	0
2001-07-23	11609.6	-2.54083
2001-07-24	11883.2	2.32949
2001-07-25	11891.6	0.0703264
2001-07-26	11858.6	-0.278314
2001-07-27	11798.1	-0.511316
2001-07-30	11579.3	-1.87204
2001-07-31	11860.8	2.40199
2001-08-01	11959.3	0.827541
2001-08-02	12399.2	3.61202
2001-08-03	12242	-1.27617
2001-08-06	12243.9	0.0157642
2001-08-07	12319.5	0.615227
2001-08-08	12163.7	-1.27265
2001-08-09	11754.6	-3.42124
2001-08-10	11735.1	-0.166031
2001-08-13	11477.6	-2.21871
2001-08-14	11918	3.76518
2001-08-15	11755.4	-1.3733
2001-08-16	11515	-2.06604
2001-08-17	11445.5	-0.605214
2001-08-20	11257.9	-1.65265
2001-08-21	11280.4	0.199128
2001-08-22	11396.4	1.02352
2001-08-23	11126.9	-2.39328
2001-08-24	11166.3	0.353381
2001-08-27	11275	0.968756
2001-08-28	11189.4	-0.762187
2001-08-29	10979.8	-1.89133
2001-08-30	10938.5	-0.376947
2001-08-31	10713.5	-2.07785
2001-09-03	10409.7	-2.87694
2001-09-04	10772.6	3.42688
2001-09-05	10598.8	-1.62651
2001-09-06	10650.3	0.485103
2001-09-07	10516.8	-1.26178
2001-09-10	10195.7	-3.10079
2001-09-11	10293	0.949411
2001-09-12	9610.1	-6.86446
2001-09-13	9613.09	0.0311083
2001-09-14	10008.9	4.0348
2001-09-17	9504.41	-5.17178
2001-09-18	9679.88	1.82936
2001-09-19	9939.6	2.64773
2001-09-20	9785.16	-1.56598
2001-09-21	9554.99	-2.38034
2001-09-24	9554.99	0
2001-09-25	9693.97	1.44405
2001-09-26	9641.7	-0.54066
2001-09-27	9696.53	0.567065
2001-09-28	9774.68	0.802728
2001-10-08	10205.9	4.31677
2001-10-09	10011.8	-1.92016
2001-10-10	9964.88	-0.469449
2001-10-11	10347	3.76307
2001-10-12	10632.4	2.72037
2001-10-15	10452.5	-1.70562
2001-10-16	10637.8	1.75706
2001-10-17	10755.5	1.0997
2001-10-18	10474.9	-2.64355
2001-10-19	10538.8	0.608559
2001-10-22	10565.4	0.252272
2001-10-23	10861.6	2.76445
2001-10-24	10802.1	-0.548476
2001-10-25	10880.1	0.719024
2001-10-26	10795.2	-0.783755
2001-10-29	10612.3	-1.70832
2001-10-30	10512.8	-0.941918
2001-10-31	10366.3	-1.40314
2001-11-01	10347.3	-0.184034
2001-11-02	10383.8	0.352129
2001-11-05	10447.5	0.612157
2001-11-06	10633.7	1.76635
2001-11-07	10285	-3.33455
2001-11-08	10431.8	1.41733
2001-11-09	10215.7	-2.09311
2001-11-12	10081.6	-1.32187
2001-11-13	10030.6	-0.507158
2001-11-14	10086.8	0.558724
2001-11-15	10489.9	3.91883
2001-11-16	10649.1	1.50625
2001-11-19	10727.9	0.737711
2001-11-20	10575.6	-1.43002
2001-11-21	10661.1	0.804837
2001-11-22	10696.8	0.334677
2001-11-23	10696.8	0
2001-11-26	11064.3	3.37772
2001-11-27	10948.9	-1.04856
2001-11-28	10624.8	-3.00462
2001-11-29	10656	0.292753
2001-11-30	10697.4	0.38851
2001-12-03	10370.6	-3.10277
2001-12-04	10452.6	0.787873
2001-12-05	10713.8	2.4678
2001-12-06	10857.3	1.33023
2001-12-07	10796.9	-0.557769
2001-12-10	10571	-2.11428
2001-12-11	10473.9	-0.922795
2001-12-12	10801.5	3.07995
2001-12-13	10433.5	-3.46699
2001-12-14	10511.6	0.746717
2001-12-17	10323.4	-1.80758
2001-12-18	10432.2	1.0486
2001-12-19	10471.9	0.380404
2001-12-20	10434.5	-0.35788
2001-12-21	10335.5	-0.953981
2001-12-24	10335.5	0
2001-12-25	10254.8	-0.783287
2001-12-26	10192.6	-0.608784
2001-12-27	10457.6	2.56709
2001-12-28	10542.6	0.809615
2001-12-29	10542.6	0
2001-12-30	10542.6	0
2002-01-07	10942.4	3.72154
2002-01-08	10695.6	-2.28091
2002-01-09	10664	-0.296073
2002-01-10	10538.4	-1.18431
2002-01-11	10441.6	-0.923171
2002-01-14	10441.6	0
2002-01-15	10208	-2.26202
2002-01-16	10177.6	-0.298936
2002-01-17	10128.2	-0.486562
2002-01-18	10293.3	1.61735
2002-01-21	10280.2	-0.127056
2002-01-22	10051	-2.25544
2002-01-23	10040.9	-0.100239
2002-01-24	10074	0.329506
2002-01-25	10144.1	0.693339
2002-01-28	10220.9	0.753355
2002-01-29	10026	-1.9245
2002-01-30	9919.48	-1.06842
2002-01-31	9997.8	0.786457
2002-02-01	9791.43	-2.08576
2002-02-04	9631.93	-1.64239
2002-02-05	9475.6	-1.63635
2002-02-06	9420.85	-0.579476
2002-02-07	9583.27	1.70936
2002-02-08	9686.06	1.06689
2002-02-19	9847.16	1.64954
2002-02-20	9834.13	-0.13241
2002-02-21	10295.4	4.58401
2002-02-22	10356.8	0.594224
2002-02-25	10296.5	-0.584026
2002-02-26	10202.6	-0.915559
2002-02-27	10573.1	3.56666
2002-02-28	10587.8	0.139313
2002-03-01	10812	2.09514
2002-03-04	11450.2	5.73523
2002-03-05	11348.5	-0.892777
2002-03-06	11358.5	0.0887833
2002-03-07	11648.3	2.51947
2002-03-08	11885.8	2.01799
2002-03-11	11919.3	0.281537
2002-03-12	11607.3	-2.65221
2002-03-13	11415.3	-1.66814
2002-03-14	11568.8	1.33581
2002-03-15	11648	0.68218
2002-03-18	11498.4	-1.29292
2002-03-19	11792.8	2.52847
2002-03-20	11526.8	-2.28178
2002-03-21	11526.8	0
2002-03-22	11345.1	-1.58889
2002-03-25	11261.1	-0.743075
2002-03-26	11207.9	-0.473275
2002-03-27	11323.7	1.02754
2002-03-28	11333.1	0.0832422
2002-03-29	11024.9	-2.75686
2002-04-01	11028.7	0.0340987
2002-04-02	11204.5	1.58136
2002-04-03	11400.7	1.7361
2002-04-04	11379.2	-0.188851
2002-04-05	11335.5	-0.384862
2002-04-08	11352.9	0.153383
2002-04-09	11114.5	-2.12227
2002-04-10	11218.6	0.932167
2002-04-11	11147.3	-0.637671
2002-04-12	10963	-1.66705
2002-04-15	11137.3	1.57757
2002-04-16	11346.7	1.86236
2002-04-17	11543.7	1.72173
2002-04-18	11575.7	0.276997
2002-04-19	11512	-0.551983
2002-04-22	11721.6	1.80459
2002-04-23	11736.8	0.129505
2002-04-24	11672.9	-0.546356
2002-04-25	11648.7	-0.20719
2002-04-26	11541.4	-0.92566
2002-04-29	11541.4	0
2002-04-30	11492.5	-0.424158
2002-05-08	11520.8	0.245163
2002-05-09	11633.3	0.972192
2002-05-10	11531.1	-0.882307
2002-05-13	11337	-1.69813
2002-05-14	11356.2	0.169567
2002-05-15	11643	2.49396
2002-05-16	11738.7	0.818766
2002-05-17	11847.3	0.921146
2002-05-20	11856.5	0.0777932
2002-05-21	11801.2	-0.468178
2002-05-22	11962	1.35355
2002-05-23	11979.9	0.149279
2002-05-24	11976.3	-0.0298045
2002-05-27	11976.4	0.000584487
2002-05-28	11936.1	-0.336813
2002-05-29	11853	-0.698475
2002-05-30	11770	-0.702453
2002-05-31	11763.7	-0.0537951
2002-06-03	11901.4	1.16367
2002-06-04	11653.1	-2.10855
2002-06-05	11663.9	0.0926365
2002-06-06	11574.9	-0.765361
2002-06-07	11438.5	-1.18549
2002-06-10	11370.2	-0.59907
2002-06-11	11449.4	0.694404
2002-06-12	11327.1	-1.07463
2002-06-13	11144.8	-1.62179
2002-06-14	10920.6	-2.03229
2002-06-17	10664.1	-2.37698
2002-06-18	10839.9	1.63526
2002-06-19	10476.2	-3.41324
2002-06-20	10613	1.29737
2002-06-21	10354.4	-2.46711
2002-06-24	10471.3	1.12334
2002-06-25	10496.7	0.241797
2002-06-26	10074.6	-4.10446
2002-06-27	10261.6	1.83953
2002-06-28	10621.8	3.45035
2002-07-01	10595.4	-0.248854
2002-07-02	10622.3	0.253373
2002-07-03	10812.3	1.77269
2002-07-04	10632.8	-1.67399
2002-07-05	10826.1	1.80145
2002-07-08	10769.2	-0.526875
2002-07-09	10960.2	1.75849
2002-07-10	10752.7	-1.91219
2002-07-11	10485.7	-2.51369
2002-07-12	10601.5	1.09745
2002-07-15	10375.1	-2.15773
2002-07-16	10250.4	-1.20948
2002-07-17	10296	0.443873
2002-07-18	10498.3	1.94521
2002-07-19	10202.4	-2.85905
2002-07-22	10189	-0.130938
2002-07-23	10215.6	0.260921
2002-07-24	9947.72	-2.65755
2002-07-25	9929.91	-0.179196
2002-07-26	9591.03	-3.47231
2002-07-29	9666.67	0.78556
2002-07-30	10003.7	3.42731
2002-07-31	9877.94	-1.2653
2002-08-01	9793.51	-0.858407
2002-08-02	9709.66	-0.859866
2002-08-05	9704.93	-0.0487262
2002-08-06	9501.02	-2.12348
2002-08-07	9834.4	3.44873
2002-08-08	9799.57	-0.354794
2002-08-09	9999.79	2.02256
2002-08-12	9747.82	-2.55204
2002-08-13	9688.61	-0.60927
2002-08-14	9638.41	-0.519481
2002-08-15	9795.57	1.61741
2002-08-16	9788.13	-0.0759816
2002-08-19	9599.1	-1.95011
2002-08-20	9620.69	0.224664
2002-08-21	9642.61	0.227583
2002-08-22	9814.02	1.76202
2002-08-23	9867.45	0.542949
2002-08-26	10067.7	2.00948
2002-08-27	9907.3	-1.60644
2002-08-28	9766.73	-1.42901
2002-08-29	9620.14	-1.51229
2002-08-30	9619.3	-0.00873206
2002-09-02	9521.63	-1.02054
2002-09-03	9217.04	-3.25121
2002-09-04	9075.09	-1.55206
2002-09-05	9222.12	1.60716
2002-09-06	9129.07	-1.01411
2002-09-09	9306.26	1.92235
2002-09-10	9309.31	0.0327683
2002-09-11	9400.08	0.970323
2002-09-12	9415.23	0.161039
2002-09-13	9241.93	-1.85779
2002-09-16	9241.93	0
2002-09-17	9543.94	3.21557
2002-09-18	9472.06	-0.755999
2002-09-19	9669.62	2.06426
2002-09-20	9481.08	-1.96908
2002-09-23	9481.08	0
2002-09-24	9321.64	-1.69597
2002-09-25	9165.41	-1.6902
2002-09-26	9320.92	1.68247
2002-09-27	9530.44	2.22296
2002-09-28	9530.44	0
2002-10-08	8708.9	-9.01454
2002-10-09	8539.34	-1.96618
2002-10-10	8439.62	-1.17464
2002-10-11	8529.61	1.06064
2002-10-14	8529.61	0
2002-10-15	8836.73	3.53733
2002-10-16	8884.87	0.543293
2002-10-17	8959.88	0.8407
2002-10-18	9086.13	1.39922
2002-10-21	8978.41	-1.19263
2002-10-22	8689.39	-3.27201
2002-10-23	8714.52	0.288786
2002-10-24	8614.3	-1.1567
2002-10-25	8726.29	1.29167
2002-10-28	8757.51	0.357131
2002-10-29	8708.76	-0.55822
2002-10-30	8756.59	0.547714
2002-10-31	8640.48	-1.33484
2002-11-01	8685.72	0.522216
2002-11-04	8685.72	0
2002-11-05	8937.56	2.85823
2002-11-06	8953.29	0.175844
2002-11-07	8920.44	-0.367579
2002-11-08	8690.77	-2.60837
2002-11-11	8460.37	-2.68686
2002-11-12	8464.77	0.0519937
2002-11-13	8438.52	-0.310591
2002-11-14	8303.39	-1.61431
2002-11-15	8503.59	2.38246
2002-11-18	8346.01	-1.87048
2002-11-19	8365.26	0.230384
2002-11-20	8459.62	1.12168
2002-11-21	8668.06	2.43408
2002-11-22	8772.56	1.19837
2002-11-25	8944.44	1.94034
2002-11-26	8823.99	-1.3558
2002-11-27	8875.88	0.586334
2002-11-28	9176.78	3.33389
2002-11-29	9215.56	0.421698
2002-12-02	9174.47	-0.446873
2002-12-03	9205.11	0.333414
2002-12-04	9006.73	-2.17867
2002-12-05	8917.57	-0.994859
2002-12-06	8863.26	-0.610885
2002-12-09	8828.05	-0.398049
2002-12-10	8804.52	-0.266893
2002-12-11	8727.66	-0.876793
2002-12-12	8708.69	-0.217591
2002-12-13	8516.07	-2.23664
2002-12-16	8450.94	-0.767729
2002-12-17	8510.73	0.705004
2002-12-18	8344.01	-1.97838
2002-12-19	8387.57	0.520693
2002-12-20	8406.88	0.229957
2002-12-23	8406.88	0
2002-12-24	8512.37	1.247
2002-12-25	8501.14	-0.132013
2002-12-26	8700.1	2.31342
2002-12-27	8714.05	0.160215
2002-12-30	8578.95	-1.56251
2002-12-31	8578.95	0
2003-01-02	8578.95	0
2003-01-03	8578.95	0
2003-01-06	8713.33	1.55425
2003-01-07	8656.5	-0.654355
2003-01-08	8517.8	-1.61524
2003-01-09	8497.93	-0.233549
2003-01-10	8470.45	-0.323897
2003-01-13	8470.45	0
2003-01-14	8553.06	0.970548
2003-01-15	8611.75	0.683844
2003-01-16	8609.17	-0.0299636
2003-01-17	8690.25	0.937379
2003-01-20	8558.82	-1.52394
2003-01-21	8708.58	1.73464
2003-01-22	8611.04	-1.12636
2003-01-23	8790.92	2.06743
2003-01-24	8731.65	-0.676502
2003-01-27	8609.47	-1.40916
2003-01-28	8525.39	-0.981399
2003-01-29	8331.08	-2.30557
2003-02-10	8484.93	1.82985
2003-02-11	8484.93	0
2003-02-12	8664.17	2.09045
2003-02-13	8599.66	-0.747346
2003-02-14	8701.92	1.1821
2003-02-17	8771.89	0.80086
2003-02-18	8692.97	-0.903764
2003-02-19	8678.44	-0.167286
2003-02-20	8650.92	-0.317612
2003-02-21	8513.54	-1.60078
2003-02-24	8564.95	0.602046
2003-02-25	8360.49	-2.41613
2003-02-26	8356.81	-0.0440262
2003-02-27	8359.38	0.0307486
2003-02-28	8363.04	0.0437736
2003-03-03	8490.4	1.51141
2003-03-04	8480.22	-0.119972
2003-03-05	8472.62	-0.0896605
[truncated: 3,178 more rows]

## Sheet: The Dow Jones Industrial
The Dow Jones Industrial Average Index
Date	Daily closing price	Daily percentage return
1995-01-03	3838.48
1995-01-04	3857.65	0.498173
1995-01-05	3850.92	-0.174611
1995-01-06	3867.41	0.427295
1995-01-09	3861.35	-0.156817
1995-01-10	3866.74	0.139491
1995-01-11	3862.03	-0.121882
1995-01-12	3859	-0.0784869
1995-01-13	3908.46	1.27354
1995-01-16	3932.34	0.609123
1995-01-17	3930.66	-0.0427318
1995-01-18	3928.98	-0.0427501
1995-01-19	3882.21	-1.19753
1995-01-20	3869.43	-0.329737
1995-01-23	3867.41	-0.0522177
1995-01-24	3862.7	-0.121861
1995-01-25	3871.45	0.226269
1995-01-26	3870.44	-0.0260918
1995-01-27	3857.99	-0.322187
1995-02-06	3937.73	2.04581
1995-02-07	3937.39	-0.00863479
1995-02-08	3935.37	-0.0513162
1995-02-09	3932.68	-0.0683778
1995-02-10	3939.07	0.162353
1995-02-13	3954.21	0.383618
1995-02-14	3958.25	0.102117
1995-02-15	3986.17	0.702886
1995-02-16	3987.52	0.0338614
1995-02-17	3953.54	-0.85581
1995-02-20	3953.54	0
1995-02-21	3963.97	0.263467
1995-02-22	3973.05	0.228801
1995-02-23	4003.33	0.759245
1995-02-24	4011.74	0.209855
1995-02-27	3988.57	-0.579229
1995-02-28	4011.05	0.562028
1995-03-01	3994.8	-0.405954
1995-03-02	3979.93	-0.372928
1995-03-03	3989.61	0.242925
1995-03-06	3997.56	0.199069
1995-03-07	3962.63	-0.877623
1995-03-08	3979.23	0.418039
1995-03-09	3983.39	0.104488
1995-03-10	4035.61	1.30243
1995-03-13	4025.23	-0.257542
1995-03-14	4048.75	0.582614
1995-03-15	4038.37	-0.256705
1995-03-16	4069.15	0.759299
1995-03-17	4073.65	0.110527
1995-03-20	4083.68	0.245914
1995-03-21	4072.61	-0.271447
1995-03-22	4082.99	0.254549
1995-03-23	4087.83	0.11847
1995-03-24	4138.67	1.23602
1995-03-27	4157.34	0.450097
1995-03-28	4151.81	-0.133106
1995-03-29	4160.8	0.216298
1995-03-30	4172.56	0.282239
1995-03-31	4157.69	-0.357012
1995-04-03	4168.41	0.257504
1995-04-04	4201.61	0.793312
1995-04-05	4200.57	-0.0247555
1995-04-06	4205.41	0.115156
1995-04-07	4192.62	-0.304595
1995-04-10	4198.15	0.131812
1995-04-11	4187.08	-0.264036
1995-04-12	4197.81	0.255937
1995-04-13	4208.18	0.246729
1995-04-14	4208.18	0
1995-04-17	4195.38	-0.304633
1995-04-18	4179.13	-0.388083
1995-04-19	4207.49	0.676318
1995-04-20	4230.66	0.549174
1995-04-21	4270.09	0.92769
1995-04-24	4303.98	0.790527
1995-04-25	4300.17	-0.0885619
1995-04-26	4299.83	-0.00790698
1995-04-27	4314.7	0.345231
1995-04-28	4321.27	0.152154
1995-05-02	4328.88	0.175951
1995-05-03	4373.15	1.01747
1995-05-04	4359.66	-0.30895
1995-05-05	4343.4	-0.373662
1995-05-08	4383.87	0.927444
1995-05-09	4390.78	0.157499
1995-05-10	4404.62	0.31471
1995-05-11	4411.19	0.14905
1995-05-12	4430.56	0.438149
1995-05-15	4437.47	0.155841
1995-05-16	4435.05	-0.0545505
1995-05-17	4422.6	-0.281113
1995-05-18	4340.64	-1.8706
1995-05-19	4341.33	0.015895
1995-05-22	4395.63	1.24301
1995-05-23	4436.44	0.924139
1995-05-24	4438.16	0.0387623
1995-05-25	4412.23	-0.585965
1995-05-26	4369	-0.984608
1995-05-29	4369	0
1995-05-30	4378.68	0.221316
1995-05-31	4465.14	1.95533
1995-06-01	4472.75	0.170286
1995-06-02	4444.39	-0.636081
1995-06-05	4476.55	0.721003
1995-06-06	4485.2	0.193043
1995-06-07	4462.03	-0.517927
1995-06-08	4458.57	-0.0775733
1995-06-09	4423.99	-0.778608
1995-06-12	4446.46	0.506627
1995-06-13	4484.51	0.852096
1995-06-14	4491.08	0.146397
1995-06-15	4496.27	0.115496
1995-06-16	4510.79	0.322414
1995-06-19	4553.68	0.946339
1995-06-20	4550.56	-0.0685395
1995-06-21	4547.1	-0.0760635
1995-06-22	4589.64	0.931192
1995-06-23	4585.84	-0.0828295
1995-06-26	4551.25	-0.757137
1995-06-27	4542.61	-0.190018
1995-06-28	4556.79	0.311669
1995-06-29	4550.56	-0.136813
1995-06-30	4556.1	0.121669
1995-07-03	4585.15	0.635583
1995-07-04	4585.15	0
1995-07-05	4615.23	0.653888
1995-07-06	4664	1.05117
1995-07-07	4702.73	0.826974
1995-07-10	4702.39	-0.0072301
1995-07-11	4680.6	-0.464458
1995-07-12	4727.29	0.992579
1995-07-13	4727.48	0.00401914
1995-07-14	4708.82	-0.395495
1995-07-17	4736.29	0.581678
1995-07-18	4686.28	-1.0615
1995-07-19	4628.87	-1.23263
1995-07-20	4641.55	0.273558
1995-07-21	4641.55	0
1995-07-24	4668.67	0.582587
1995-07-25	4714.45	0.975803
1995-07-26	4707.06	-0.156875
1995-07-27	4732.77	0.544715
1995-07-28	4715.51	-0.365358
1995-07-31	4708.47	-0.149406
1995-08-01	4700.37	-0.172179
1995-08-02	4690.15	-0.217666
1995-08-03	4701.42	0.240003
1995-08-04	4683.46	-0.382744
1995-08-07	4693.32	0.210307
1995-08-08	4693.32	0
1995-08-09	4671.49	-0.466214
1995-08-10	4643.66	-0.597523
1995-08-11	4618.3	-0.547618
1995-08-14	4659.86	0.895873
1995-08-15	4640.84	-0.409002
1995-08-16	4639.08	-0.0379314
1995-08-17	4630.63	-0.182314
1995-08-18	4617.6	-0.281784
1995-08-21	4614.78	-0.0610893
1995-08-22	4620.42	0.122141
1995-08-23	4584.85	-0.772822
1995-08-24	4580.62	-0.092303
1995-08-25	4601.4	0.452624
1995-08-28	4594	-0.16095
1995-08-29	4608.44	0.31383
1995-08-30	4604.57	-0.0840116
1995-08-31	4610.56	0.130004
1995-09-01	4647.54	0.798872
1995-09-04	4647.54	0
1995-09-05	4670.08	0.483815
1995-09-06	4683.81	0.293568
1995-09-07	4669.72	-0.301277
1995-09-08	4700.72	0.661658
1995-09-11	4704.94	0.0897332
1995-09-12	4747.21	0.894406
1995-09-13	4765.52	0.384958
1995-09-14	4801.8	0.758419
1995-09-15	4797.57	-0.0881308
1995-09-18	4780.41	-0.358322
1995-09-19	4767.04	-0.280075
1995-09-20	4792.69	0.536627
1995-09-21	4767.4	-0.529076
1995-09-22	4764.15	-0.0681946
1995-09-25	4769.93	0.121249
1995-09-26	4765.6	-0.0908182
1995-09-27	4762.35	-0.0682203
1995-09-28	4787.64	0.529635
1995-09-29	4789.08	0.0300729
1995-10-04	4740.67	-1.01599
1995-10-05	4762.71	0.463836
1995-10-06	4769.21	0.136384
1995-10-09	4726.22	-0.905494
1995-10-10	4720.8	-0.114745
1995-10-11	4735.25	0.305625
1995-10-12	4764.88	0.623783
1995-10-13	4793.78	0.604689
1995-10-16	4784.38	-0.19628
1995-10-17	4795.94	0.241328
1995-10-18	4777.52	-0.384814
1995-10-19	4802.45	0.520462
1995-10-20	4794.86	-0.158169
1995-10-23	4755.48	-0.824687
1995-10-24	4783.66	0.590831
1995-10-25	4753.68	-0.628689
1995-10-26	4703.82	-1.05441
1995-10-27	4741.75	0.803132
1995-10-30	4756.57	0.312055
1995-10-31	4755.48	-0.0229183
1995-11-01	4766.68	0.235241
1995-11-02	4808.59	0.875386
1995-11-03	4825.57	0.352496
1995-11-06	4814.01	-0.239845
1995-11-07	4797.03	-0.353344
1995-11-08	4852.67	1.15321
1995-11-09	4864.23	0.237936
1995-11-10	4870.37	0.126148
1995-11-13	4872.9	0.0519333
1995-11-14	4871.81	-0.0223711
1995-11-15	4922.75	1.04018
1995-11-16	4969.36	0.942374
1995-11-17	4989.95	0.413483
1995-11-20	4983.09	-0.137571
1995-11-21	5023.55	0.808667
1995-11-22	5041.61	0.358862
1995-11-23	5041.61	0
1995-11-24	5048.84	0.143304
1995-11-27	5070.88	0.435586
1995-11-28	5078.1	0.14228
1995-11-29	5105.56	0.539297
1995-11-30	5074.49	-0.610411
1995-12-01	5087.13	0.248779
1995-12-04	5139.52	1.02459
1995-12-05	5177.45	0.735297
1995-12-06	5199.13	0.417865
1995-12-07	5159.39	-0.767295
1995-12-08	5156.86	-0.0490488
1995-12-11	5184.32	0.531082
1995-12-12	5174.92	-0.181481
1995-12-13	5216.47	0.799705
1995-12-14	5182.15	-0.66009
1995-12-15	5176.73	-0.104645
1995-12-18	5075.21	-1.98057
1995-12-19	5109.89	0.680997
1995-12-20	5059.32	-0.994579
1995-12-21	5096.53	0.732783
1995-12-22	5097.97	0.0282505
1995-12-25	5097.97	0
1995-12-26	5110.26	0.240786
1995-12-27	5105.92	-0.0849633
1995-12-28	5095.8	-0.198398
1995-12-29	5117.12	0.417511
1996-01-02	5177.45	1.17209
1996-01-03	5194.07	0.320493
1996-01-04	5173.84	-0.390243
1996-01-05	5181.43	0.146592
1996-01-08	5197.68	0.313129
1996-01-09	5130.13	-1.30814
1996-01-10	5032.94	-1.91267
1996-01-11	5065.1	0.636957
1996-01-12	5061.12	-0.0786078
1996-01-15	5043.78	-0.3432
1996-01-16	5088.22	0.877226
1996-01-17	5066.9	-0.419887
1996-01-18	5124.35	1.12745
1996-01-19	5184.68	1.17044
1996-01-22	5219.36	0.666667
1996-01-23	5192.27	-0.520381
1996-01-24	5242.84	0.969236
1996-01-25	5216.83	-0.49734
1996-01-26	5271.75	1.04724
1996-01-29	5304.98	0.628363
1996-01-30	5381.21	1.42673
1996-01-31	5395.3	0.261495
1996-02-01	5405.06	0.180735
1996-02-02	5373.99	-0.57649
1996-02-05	5407.59	0.623287
1996-02-06	5459.61	0.957384
1996-02-07	5492.12	0.593698
1996-02-08	5539.45	0.858088
1996-02-09	5541.62	0.0391659
1996-02-12	5600.15	1.05065
1996-02-13	5601.23	0.0192833
1996-02-14	5579.55	-0.387809
1996-02-15	5551.37	-0.506338
1996-02-16	5503.32	-0.86932
1996-03-04	5600.15	1.74418
1996-03-05	5642.42	0.751967
1996-03-06	5629.77	-0.224446
1996-03-07	5641.69	0.211508
1996-03-08	5470.45	-3.08228
1996-03-11	5581	2.00071
1996-03-12	5583.89	0.0517694
1996-03-13	5568.72	-0.272044
1996-03-14	5586.06	0.310898
1996-03-15	5584.97	-0.0195148
1996-03-18	5683.6	1.75058
1996-03-19	5669.51	-0.248214
1996-03-20	5655.42	-0.248832
1996-03-21	5626.88	-0.505926
1996-03-22	5636.64	0.173303
1996-03-25	5643.86	0.128009
1996-03-26	5670.6	0.47267
1996-03-27	5626.88	-0.773982
1996-03-28	5630.85	0.0705293
1996-03-29	5587.14	-0.779288
1996-04-01	5637.72	0.90122
1996-04-02	5671.68	0.600564
1996-04-03	5689.74	0.317918
1996-04-04	5682.88	-0.120641
1996-04-05	5682.88	0
1996-04-08	5594.37	-1.56974
1996-04-09	5560.41	-0.608889
1996-04-10	5485.98	-1.34761
1996-04-11	5487.07	0.0198669
1996-04-12	5532.59	0.826164
1996-04-15	5592.92	1.08455
1996-04-16	5620.02	0.483371
1996-04-17	5549.93	-1.25499
1996-04-18	5551.74	0.0326077
1996-04-19	5535.48	-0.293311
1996-04-22	5564.74	0.527198
1996-04-23	5588.59	0.427676
1996-04-24	5553.9	-0.622664
1996-04-25	5566.91	0.233976
1996-04-26	5567.99	0.0193985
1996-04-29	5573.41	0.0972948
1996-04-30	5569.08	-0.0777205
1996-05-02	5498.27	-1.27964
1996-05-03	5478.03	-0.368795
1996-05-06	5464.31	-0.250769
1996-05-07	5420.95	-0.796678
1996-05-08	5474.06	0.974949
1996-05-09	5475.14	0.0197275
1996-05-10	5518.14	0.7823
1996-05-13	5582.6	1.16138
1996-05-14	5624.71	0.751477
1996-05-15	5625.44	0.0129776
1996-05-16	5635.05	0.170685
1996-05-17	5687.5	0.926476
1996-05-20	5748.82	1.07238
1996-05-21	5736.26	-0.218719
1996-05-22	5778	0.725017
1996-05-23	5762.12	-0.275214
1996-05-24	5762.86	0.0128417
1996-05-27	5762.86	0
1996-05-28	5709.67	-0.927265
1996-05-29	5673.83	-0.629685
1996-05-30	5693.41	0.344499
1996-05-31	5643.18	-0.886163
1996-06-03	5624.71	-0.327835
1996-06-04	5665.71	0.726283
1996-06-05	5697.48	0.559175
1996-06-06	5667.19	-0.533057
1996-06-07	5697.11	0.526562
1996-06-10	5687.87	-0.162319
1996-06-11	5668.66	-0.338308
1996-06-12	5668.29	-0.00652733
1996-06-13	5657.95	-0.182585
1996-06-14	5649.45	-0.150344
1996-06-17	5652.78	0.0589264
1996-06-18	5628.03	-0.438799
1996-06-19	5648.35	0.3604
1996-06-20	5659.43	0.195971
1996-06-21	5705.23	0.806012
1996-06-24	5717.79	0.219907
1996-06-25	5719.27	0.0258808
1996-06-26	5682.7	-0.64147
1996-06-27	5677.53	-0.0910193
1996-06-28	5654.63	-0.40416
1996-07-01	5729.98	1.32374
1996-07-02	5720.38	-0.16768
1996-07-03	5703.02	-0.303938
1996-07-04	5703.02	0
1996-07-05	5588.14	-2.03494
1996-07-08	5550.83	-0.669903
1996-07-09	5581.86	0.557459
1996-07-10	5603.65	0.389612
1996-07-11	5520.54	-1.49425
1996-07-12	5510.56	-0.180943
1996-07-15	5349.51	-2.96613
1996-07-16	5358.76	0.172764
1996-07-17	5376.88	0.337568
1996-07-18	5464.18	1.61058
1996-07-19	5426.82	-0.686074
1996-07-22	5390.94	-0.663356
1996-07-23	5346.55	-0.826827
1996-07-24	5354.69	0.152132
1996-07-25	5422.01	1.24938
1996-07-26	5473.06	0.937128
1996-07-29	5434.59	-0.705379
1996-07-30	5481.93	0.867315
1996-07-31	5528.91	0.853346
1996-08-01	5594.75	1.1838
1996-08-02	5679.83	1.50926
1996-08-05	5674.28	-0.097762
1996-08-06	5696.11	0.38398
1996-08-07	5718.67	0.395278
1996-08-08	5713.49	-0.0906216
1996-08-09	5681.31	-0.564821
1996-08-12	5704.98	0.415764
1996-08-13	5647.28	-1.01655
1996-08-14	5666.88	0.346469
1996-08-15	5665.78	-0.0194129
1996-08-16	5689.45	0.416901
1996-08-19	5699.44	0.175434
1996-08-20	5721.26	0.382114
1996-08-21	5689.82	-0.551045
1996-08-22	5733.47	0.764232
1996-08-23	5722.74	-0.187322
1996-08-26	5693.89	-0.505404
1996-08-27	5711.27	0.304775
1996-08-28	5712.38	0.0194334
1996-08-29	5647.65	-1.13962
1996-08-30	5616.21	-0.558247
1996-09-02	5616.21	0
1996-09-03	5648.39	0.571349
1996-09-04	5656.9	0.150549
1996-09-05	5606.96	-0.886736
1996-09-06	5659.86	0.939047
1996-09-09	5733.84	1.29863
1996-09-10	5727.18	-0.11622
1996-09-11	5754.92	0.483188
1996-09-12	5771.94	0.29531
1996-09-13	5838.52	1.14691
1996-09-16	5889.2	0.864282
1996-09-17	5888.83	-0.00628288
1996-09-18	5877.36	-0.194965
1996-09-19	5867.74	-0.163813
1996-09-20	5888.46	0.352495
1996-09-23	5894.74	0.106592
1996-09-24	5874.03	-0.351949
1996-09-25	5877.36	0.0566741
1996-09-26	5868.85	-0.144898
1996-09-27	5872.92	0.0693252
1996-10-03	5932.85	1.01527
1996-10-04	5992.86	1.00641
1996-10-07	5979.81	-0.217997
1996-10-08	5966.77	-0.218305
1996-10-09	5930.62	-0.607698
1996-10-10	5921.67	-0.151026
1996-10-11	5969.38	0.802457
1996-10-14	6010	0.678168
1996-10-15	6004.78	-0.086893
1996-10-16	6020.81	0.266598
1996-10-17	6059.2	0.635598
1996-10-18	6094.23	0.576464
1996-10-21	6090.87	-0.0551493
1996-10-22	6061.8	-0.478414
1996-10-23	6036.46	-0.418904
1996-10-24	5992.48	-0.73124
1996-10-25	6007.02	0.242344
1996-10-28	5972.73	-0.572468
1996-10-29	6007.02	0.572468
1996-10-30	5993.23	-0.229829
1996-10-31	6029.38	0.601369
1996-11-01	6021.93	-0.123638
1996-11-04	6041.68	0.327431
1996-11-05	6081.18	0.651664
1996-11-06	6177.71	1.57489
1996-11-07	6206.04	0.457536
1996-11-08	6219.82	0.221796
1996-11-11	6255.6	0.57361
1996-11-12	6266.04	0.166751
1996-11-13	6274.24	0.130779
1996-11-14	6313	0.615864
1996-11-15	6348.03	0.553353
1996-11-18	6346.91	-0.0176448
1996-11-19	6397.6	0.795484
1996-11-20	6430.02	0.505473
1996-11-21	6418.47	-0.179788
1996-11-22	6471.76	0.826832
1996-11-25	6547.79	1.16795
1996-11-26	6528.41	-0.296417
1996-11-27	6499.34	-0.446279
1996-11-28	6499.34	0
1996-11-29	6521.7	0.343444
1996-12-02	6521.7	0
1996-12-03	6442.69	-1.21889
1996-12-04	6422.94	-0.30702
1996-12-05	6437.1	0.220217
1996-12-06	6381.94	-0.8606
1996-12-09	6463.94	1.27669
1996-12-10	6473.25	0.143926
1996-12-11	6402.52	-1.09866
1996-12-12	6303.71	-1.55533
1996-12-13	6304.87	0.0184002
1996-12-16	6268.35	-0.580919
1996-12-17	6308.33	0.635782
1996-12-18	6346.77	0.607504
1996-12-19	6473.64	1.97925
1996-12-20	6484.4	0.166075
1996-12-23	6489.02	0.0712225
1996-12-24	6522.85	0.519988
1996-12-25	6522.85	0
1996-12-26	6546.68	0.364665
1996-12-27	6560.91	0.217126
1996-12-30	6549.37	-0.176045
1996-12-31	6448.27	-1.5557
1997-01-02	6442.49	-0.0896766
1997-01-03	6544.09	1.56472
1997-01-06	6567.18	0.352216
1997-01-07	6600.66	0.508513
1997-01-08	6549.48	-0.778399
1997-01-09	6625.67	1.15658
1997-01-10	6703.79	1.17215
1997-01-13	6709.18	0.08037
1997-01-14	6762.29	0.788485
1997-01-15	6726.88	-0.525015
1997-01-16	6765.37	0.570551
1997-01-17	6833.1	0.99615
1997-01-20	6843.87	0.157491
1997-01-21	6883.9	0.583199
1997-01-22	6850.03	-0.493232
1997-01-23	6755.75	-1.3859
1997-01-24	6696.48	-0.881198
1997-01-27	6660.69	-0.535893
1997-01-28	6656.08	-0.069236
1997-01-29	6740.74	1.2639
1997-01-30	6823.86	1.22556
1997-01-31	6813.09	-0.157953
1997-02-17	6988.96	2.5486
1997-02-18	7067.46	1.11694
1997-02-19	7020.13	-0.671941
1997-02-20	6927.38	-1.33001
1997-02-21	6931.62	0.0611877
1997-02-24	7008.2	1.09873
1997-02-25	7037.83	0.421899
1997-02-26	6983.18	-0.779548
1997-02-27	6925.07	-0.835624
1997-02-28	6877.74	-0.685805
1997-03-03	6918.92	0.596958
1997-03-04	6852.72	-0.961403
1997-03-05	6945.85	1.34987
1997-03-06	6944.7	-0.016558
1997-03-07	7000.89	0.805851
1997-03-10	7079.39	1.11505
1997-03-11	7085.16	0.081471
1997-03-12	7039.37	-0.648378
1997-03-13	6878.89	-2.30614
1997-03-14	6935.46	0.819008
1997-03-17	6955.48	0.288246
1997-03-18	6896.56	-0.85071
1997-03-19	6877.68	-0.274135
1997-03-20	6820.28	-0.838086
1997-03-21	6804.79	-0.227375
1997-03-24	6905.25	1.46552
1997-03-25	6876.17	-0.422018
1997-03-26	6880.7	0.065858
1997-03-27	6740.59	-2.05729
1997-03-28	6740.59	0
1997-03-31	6583.48	-2.3584
1997-04-01	6611.05	0.417901
1997-04-02	6517.01	-1.43268
1997-04-03	6477.35	-0.610421
1997-04-04	6526.07	0.749345
1997-04-07	6555.91	0.456201
1997-04-08	6609.16	0.808963
1997-04-09	6563.84	-0.688077
1997-04-10	6540.05	-0.363099
1997-04-11	6391.69	-2.29461
1997-04-14	6451.9	0.937595
1997-04-15	6587.16	2.07476
1997-04-16	6679.87	1.39762
1997-04-17	6658.6	-0.318927
1997-04-18	6703.55	0.672798
1997-04-21	6660.21	-0.648622
1997-04-22	6833.59	2.56991
1997-04-23	6812.72	-0.30587
1997-04-24	6792.25	-0.30092
1997-04-25	6738.87	-0.789
1997-04-28	6783.02	0.653018
1997-04-29	6962.03	2.60487
1997-04-30	7008.99	0.672251
1997-05-05	7214.49	2.88979
1997-05-06	7225.32	0.150002
1997-05-07	7085.65	-1.95199
1997-05-08	7136.62	0.716766
1997-05-09	7169.53	0.460083
1997-05-12	7292.75	1.70406
1997-05-13	7274.21	-0.254549
1997-05-14	7286.16	0.164144
1997-05-15	7333.55	0.648305
1997-05-16	7194.67	-1.91192
1997-05-19	7228.88	0.474364
1997-05-20	7303.46	1.02641
1997-05-21	7290.69	-0.175002
1997-05-22	7258.13	-0.447597
1997-05-23	7345.91	1.20215
1997-05-26	7345.91	0
1997-05-27	7383.41	0.50919
1997-05-28	7357.23	-0.355209
1997-05-29	7330.18	-0.368343
1997-05-30	7331.04	0.0117316
1997-06-02	7289.4	-0.569615
1997-06-03	7312.15	0.311611
1997-06-04	7269.66	-0.582783
1997-06-05	7305.29	0.488922
1997-06-06	7435.78	1.77047
1997-06-09	7478.5	0.572875
1997-06-10	7539.27	0.809312
1997-06-11	7575.83	0.483756
1997-06-12	7711.47	1.77459
1997-06-13	7782.04	0.910968
1997-06-16	7772.09	-0.12794
1997-06-17	7760.78	-0.145627
1997-06-18	7718.71	-0.543559
1997-06-19	7777.06	0.753112
1997-06-20	7796.51	0.249782
1997-06-23	7604.26	-2.49676
1997-06-24	7758.06	2.00237
1997-06-25	7689.98	-0.881412
1997-06-26	7654.25	-0.465713
1997-06-27	7687.72	0.43632
1997-07-02	7795.38	1.3907
1997-07-03	7895.81	1.2801
1997-07-04	7895.81	0
1997-07-07	7858.49	-0.473776
1997-07-08	7962.31	1.31247
1997-07-09	7842.43	-1.51704
1997-07-10	7886.76	0.563667
1997-07-11	7921.82	0.443557
1997-07-14	7922.98	0.014642
1997-07-15	7975.71	0.663328
1997-07-16	8038.88	0.78891
1997-07-17	8020.77	-0.225534
1997-07-18	7890.46	-1.638
1997-07-21	7906.72	0.20586
1997-07-22	8061.65	1.94052
1997-07-23	8088.36	0.330774
1997-07-24	8116.93	0.352601
1997-07-25	8113.44	-0.0430058
1997-07-28	8121.11	0.0944898
1997-07-29	8174.53	0.655638
1997-07-30	8254.89	0.978253
1997-07-31	8222.61	-0.391808
1997-08-01	8194.04	-0.348062
1997-08-04	8198.45	0.0538051
1997-08-05	8187.54	-0.133163
1997-08-06	8259.31	0.872756
1997-08-07	8188	-0.867138
1997-08-08	8031.22	-1.93332
1997-08-11	8062.11	0.383886
1997-08-12	7960.84	-1.26408
1997-08-13	7928.32	-0.409336
1997-08-14	7942.03	0.172775
1997-08-15	7694.66	-3.16423
1997-08-18	7803.36	1.40278
1997-08-19	7918.1	1.45969
1997-08-20	8021.23	1.29405
1997-08-21	7893.95	-1.59951
1997-08-22	7887.91	-0.0765436
1997-08-25	7859.57	-0.359931
1997-08-26	7782.22	-0.989025
1997-08-27	7787.33	0.0656409
1997-08-28	7694.43	-1.20014
1997-08-29	7622.42	-0.940279
1997-09-01	7622.42	0
1997-09-02	7879.78	3.32061
1997-09-03	7894.64	0.188406
1997-09-04	7867.24	-0.347675
1997-09-05	7822.41	-0.571461
1997-09-08	7835.18	0.163116
1997-09-09	7851.91	0.213296
1997-09-10	7719.28	-1.70357
1997-09-11	7660.98	-0.758118
1997-09-12	7742.97	1.06454
1997-09-15	7721.14	-0.282331
1997-09-16	7895.92	2.23841
1997-09-17	7886.44	-0.120134
1997-09-18	7922.72	0.458975
1997-09-19	7917.27	-0.0688132
1997-09-22	7996.83	0.999876
1997-09-23	7970.06	-0.335319
1997-09-24	7906.71	-0.798025
1997-09-25	7848.01	-0.745177
1997-09-26	7922.18	0.940642
1997-09-29	7991.43	0.87033
1997-09-30	7945.26	-0.579419
1997-10-06	8100.22	1.93157
1997-10-07	8178.31	0.959431
1997-10-08	8095.06	-1.02315
1997-10-09	8061.42	-0.416428
1997-10-10	8045.21	-0.201284
1997-10-13	8072.22	0.335165
1997-10-14	8096.29	0.297739
1997-10-15	8057.98	-0.474303
1997-10-16	7938.88	-1.48907
1997-10-17	7847.03	-1.16371
1997-10-20	7921.44	0.943789
1997-10-21	8060.44	1.73951
1997-10-22	8034.65	-0.320471
1997-10-23	7847.77	-2.3534
1997-10-24	7715.41	-1.70098
1997-10-27	7161.15	-7.4549
1997-10-28	7498.32	4.60084
1997-10-29	7506.67	0.111296
1997-10-30	7381.67	-1.67921
1997-10-31	7442.08	0.815048
1997-11-03	7674.4	3.07397
1997-11-04	7689.13	0.191753
1997-11-05	7692.57	0.0447285
1997-11-06	7683.24	-0.121359
1997-11-07	7581.32	-1.3354
1997-11-10	7552.59	-0.379678
1997-11-11	7558.73	0.0812636
1997-11-12	7401.32	-2.10448
1997-11-13	7487.76	1.16113
1997-11-14	7572.48	1.12509
1997-11-17	7698.22	1.64685
1997-11-18	7650.82	-0.61763
1997-11-19	7724.74	0.961533
1997-11-20	7826.61	1.31013
1997-11-21	7881.07	0.693422
1997-11-24	7767.92	-1.44612
1997-11-25	7808.95	0.526808
1997-11-26	7794.78	-0.181623
1997-11-27	7794.78	0
1997-11-28	7823.13	0.363045
1997-12-01	8013.11	2.39942
1997-12-02	8018.83	0.0713576
1997-12-03	8032.01	0.164228
1997-12-04	8050.16	0.225716
1997-12-05	8149.13	1.22192
1997-12-08	8110.84	-0.470973
1997-12-09	8049.66	-0.757158
1997-12-10	7978.79	-0.884308
1997-12-11	7848.99	-1.64019
1997-12-12	7838.3	-0.136289
1997-12-15	7922.59	1.06962
1997-12-16	7976.31	0.675773
1997-12-17	7957.41	-0.237233
1997-12-18	7846.5	-1.4036
1997-12-19	7756.29	-1.15634
1997-12-22	7819.31	0.809219
1997-12-23	7691.77	-1.64454
1997-12-24	7660.13	-0.412197
1997-12-25	7660.13	0
1997-12-26	7679.31	0.250074
1997-12-29	7792.41	1.46205
1997-12-30	7915.97	1.57321
1997-12-31	7908.25	-0.097572
1998-01-05	7978.99	0.890532
1998-01-06	7906.25	-0.915825
1998-01-07	7902.27	-0.0503526
1998-01-08	7802.62	-1.26905
1998-01-09	7580.42	-2.8891
1998-01-12	7647.18	0.876835
1998-01-13	7732.13	1.10474
1998-01-14	7784.69	0.677461
1998-01-15	7691.77	-1.20081
1998-01-16	7753.55	0.799988
1998-01-19	7753.55	0
1998-01-20	7873.12	1.53036
1998-01-21	7794.4	-1.00489
1998-01-22	7730.88	-0.818283
1998-01-23	7700.74	-0.390627
1998-02-09	8180.52	6.04393
1998-02-10	8295.61	1.39707
1998-02-11	8314.55	0.228053
1998-02-12	8369.6	0.65991
1998-02-13	8370.1	0.00597382
1998-02-16	8370.1	0
1998-02-17	8398.5	0.338729
1998-02-18	8451.06	0.623876
1998-02-19	8375.58	-0.897155
1998-02-20	8413.94	0.456953
1998-02-23	8410.2	-0.0444599
1998-02-24	8370.1	-0.477942
1998-02-25	8457.78	1.04209
1998-02-26	8490.67	0.388119
1998-02-27	8545.72	0.646266
1998-03-02	8550.45	0.055334
1998-03-03	8584.83	0.401278
1998-03-04	8539.24	-0.532468
1998-03-05	8444.33	-1.11768
1998-03-06	8569.39	1.47013
1998-03-09	8567.14	-0.0262597
1998-03-10	8643.12	0.882967
1998-03-11	8675.75	0.376815
1998-03-12	8659.56	-0.186786
1998-03-13	8602.52	-0.660873
1998-03-16	8718.85	1.34322
1998-03-17	8749.99	0.356521
1998-03-18	8775.4	0.289979
1998-03-19	8803.05	0.31459
1998-03-20	8906.43	1.16752
1998-03-23	8816.25	-1.01769
1998-03-24	8904.44	0.995342
1998-03-25	8872.8	-0.355961
1998-03-26	8846.89	-0.292443
1998-03-27	8796.08	-0.575982
1998-03-30	8782.12	-0.158833
1998-03-31	8799.81	0.201229
1998-04-01	8868.32	0.775525
1998-04-02	8986.64	1.32537
1998-04-03	8983.41	-0.0359487
1998-04-06	9033.23	0.553046
1998-04-07	8956.5	-0.853047
1998-04-08	8891.48	-0.728601
1998-04-09	8994.86	1.15598
1998-04-10	8994.86	0
1998-04-13	9012.3	0.193701
1998-04-14	9110.2	1.08044
1998-04-15	9162.27	0.56993
1998-04-16	9076.57	-0.93976
1998-04-17	9167.5	0.996825
1998-04-20	9141.84	-0.280294
1998-04-21	9184.94	0.470351
1998-04-22	9176.72	-0.0895344
1998-04-23	9143.33	-0.364519
1998-04-24	9064.62	-0.864573
1998-04-27	8917.64	-1.63476
1998-04-28	8898.96	-0.209692
1998-04-29	8951.52	0.588893
1998-04-30	9063.37	1.24177
1998-05-04	9192.66	1.41643
1998-05-05	9147.57	-0.491707
1998-05-06	9054.65	-1.02098
1998-05-07	8976.68	-0.864833
1998-05-08	9055.15	0.870355
1998-05-11	9091.52	0.400845
1998-05-12	9161.77	0.769728
1998-05-13	9211.84	0.545022
1998-05-14	9172.23	-0.430917
1998-05-15	9096	-0.834568
1998-05-18	9050.91	-0.496945
1998-05-19	9054.65	0.0413133
1998-05-20	9171.48	1.28202
1998-05-21	9132.37	-0.427342
1998-05-22	9114.44	-0.196528
1998-05-25	9114.44	0
1998-05-26	8963.73	-1.66735
1998-05-27	8936.57	-0.303459
1998-05-28	8970.2	0.375613
1998-05-29	8899.95	-0.786231
1998-06-01	8922.37	0.251595
1998-06-02	8891.24	-0.349508
1998-06-03	8803.8	-0.988308
1998-06-04	8870.56	0.755448
1998-06-05	9037.71	1.86679
1998-06-08	9069.6	0.352234
1998-06-09	9049.92	-0.217224
1998-06-10	8971.7	-0.868074
1998-06-11	8811.77	-1.79869
1998-06-12	8834.94	0.262599
1998-06-15	8627.93	-2.37097
1998-06-16	8665.29	0.432078
1998-06-17	8829.46	1.87685
1998-06-18	8813.01	-0.186482
1998-06-19	8712.87	-1.14278
1998-06-22	8711.13	-0.0199725
1998-06-23	8828.46	1.33791
1998-06-24	8923.87	1.07491
1998-06-25	8935.58	0.131135
1998-06-26	8944.54	0.100223
1998-06-29	8997.36	0.588791
1998-06-30	8952.02	-0.5052
1998-07-01	9048.67	1.07386
1998-07-02	9025.26	-0.259047
1998-07-03	9025.26	0
1998-07-06	9091.77	0.73423
1998-07-07	9085.04	-0.0740504
1998-07-08	9174.97	0.985002
1998-07-09	9089.78	-0.932842
1998-07-10	9105.74	0.175428
1998-07-13	9096.21	-0.104714
1998-07-14	9245.54	1.62834
1998-07-15	9234.47	-0.119805
1998-07-16	9328.19	1.00978
1998-07-17	9337.97	0.104789
1998-07-20	9295.75	-0.453158
1998-07-21	9190.19	-1.14207
1998-07-22	9128.91	-0.669031
1998-07-23	8932.98	-2.16963
1998-07-24	8937.36	0.0490198
1998-07-27	9028.24	1.01172
1998-07-28	8934.78	-1.04059
1998-07-29	8914.96	-0.222076
1998-07-30	9026.95	1.24838
1998-07-31	8883.29	-1.60426
1998-08-03	8786.74	-1.09282
1998-08-04	8487.31	-3.46717
1998-08-05	8546.78	0.69825
1998-08-06	8577.68	0.360888
1998-08-07	8598.02	0.236846
1998-08-10	8574.85	-0.269844
1998-08-11	8462.85	-1.31475
1998-08-12	8552.96	1.05914
1998-08-13	8459.5	-1.09874
1998-08-14	8425	-0.408659
1998-08-17	8574.85	1.763
1998-08-18	8714.65	1.6172
1998-08-19	8693.28	-0.24552
1998-08-20	8611.41	-0.946225
1998-08-21	8533.65	-0.90709
1998-08-24	8566.61	0.385492
1998-08-25	8602.65	0.419821
1998-08-26	8523.35	-0.926084
1998-08-27	8165.99	-4.28315
1998-08-28	8051.68	-1.40972
1998-08-31	7539.07	-6.57819
1998-09-01	7827.43	3.75354
1998-09-02	7782.37	-0.577331
1998-09-03	7682.22	-1.29524
1998-09-04	7640.25	-0.547824
1998-09-07	7640.25	0
1998-09-08	8020.78	4.86053
1998-09-09	7865.02	-1.96106
1998-09-10	7615.54	-3.22342
1998-09-11	7795.5	2.33557
1998-09-14	7945.35	1.90402
1998-09-15	8024.39	0.98988
1998-09-16	8089.78	0.811588
1998-09-17	7873.77	-2.70646
1998-09-18	7895.66	0.277626
1998-09-21	7933.25	0.474955
1998-09-22	7897.2	-0.455452
1998-09-23	8154.41	3.20506
1998-09-24	8001.99	-1.88686
1998-09-25	8028.77	0.334108
1998-09-28	8108.84	0.992348
1998-09-29	8080.52	-0.34986
1998-09-30	7842.62	-2.98833
1998-10-05	7726.24	-1.49506
1998-10-06	7742.98	0.21643
1998-10-07	7741.69	-0.0166616
1998-10-08	7731.91	-0.126409
1998-10-09	7899.52	2.14461
1998-10-12	8001.47	1.28233
1998-10-13	7938.14	-0.794628
1998-10-14	7968.78	0.385242
1998-10-15	8299.36	4.0647
1998-10-16	8416.76	1.40466
1998-10-19	8466.45	0.588634
1998-10-20	8505.85	0.464287
1998-10-21	8519.23	0.15718
1998-10-22	8533.14	0.163145
1998-10-23	8452.29	-0.952
1998-10-26	8432.21	-0.237851
1998-10-27	8366.04	-0.787824
1998-10-28	8371.97	0.0708567
1998-10-29	8495.03	1.45921
1998-10-30	8592.1	1.13619
1998-11-02	8706.15	1.31865
1998-11-03	8706.15	0
1998-11-04	8783.14	0.88043
1998-11-05	8915.47	1.4954
1998-11-06	8975.46	0.670622
1998-11-09	8897.96	-0.867215
1998-11-10	8863.98	-0.382616
1998-11-11	8823.82	-0.454099
1998-11-12	8829.74	0.0670686
1998-11-13	8919.59	1.01244
1998-11-16	9011.25	1.02238
1998-11-17	8986.28	-0.277483
1998-11-18	9041.11	0.608298
1998-11-19	9056.05	0.165109
1998-11-20	9159.55	1.1364
1998-11-23	9374.27	2.31717
1998-11-24	9301.15	-0.783065
1998-11-25	9314.28	0.141066
1998-11-26	9314.28	0
1998-11-27	9333.08	0.201637
1998-11-30	9116.55	-2.34736
1998-12-01	9133.54	0.186191
1998-12-02	9064.54	-0.758325
1998-12-03	8879.68	-2.06046
1998-12-04	9016.14	1.52508
1998-12-07	9070.47	0.600778
1998-12-08	9027.98	-0.469544
1998-12-09	9009.19	-0.208348
1998-12-10	8841.58	-1.87796
1998-12-11	8821.76	-0.22442
1998-12-14	8695.6	-1.44042
1998-12-15	8823.3	1.45788
1998-12-16	8790.6	-0.371298
1998-12-17	8875.82	0.964776
1998-12-18	8903.63	0.312833
1998-12-21	8988.85	0.952586
1998-12-22	9044.46	0.61675
1998-12-23	9202.03	1.72717
1998-12-24	9217.99	0.17329
1998-12-25	9217.99	0
1998-12-28	9226.75	0.0949864
1998-12-29	9320.98	1.01609
1998-12-30	9274.64	-0.498398
1998-12-31	9181.43	-1.01008
1999-01-04	9184.27	0.0309272
1999-01-05	9311.19	1.37247
1999-01-06	9544.97	2.47974
1999-01-07	9537.76	-0.0755657
1999-01-08	9643.32	1.10068
1999-01-11	9619.89	-0.243262
1999-01-12	9474.68	-1.52099
1999-01-13	9349.56	-1.32937
1999-01-14	9120.93	-2.47575
1999-01-15	9340.55	2.37934
1999-01-18	9340.55	0
1999-01-19	9355.22	0.156934
1999-01-20	9335.91	-0.206622
1999-01-21	9264.08	-0.77237
1999-01-22	9120.67	-1.56013
1999-01-25	9203.32	0.902102
1999-01-26	9324.58	1.30896
1999-01-27	9200.23	-1.34254
1999-01-28	9281.33	0.877637
1999-01-29	9358.83	0.831543
1999-02-01	9345.7	-0.140394
1999-02-02	9274.12	-0.768862
1999-02-03	9366.81	0.994486
1999-02-04	9304.5	-0.667444
1999-02-05	9304.24	-0.00279439
1999-02-08	9291.11	-0.141218
1999-02-09	9133.03	-1.71605
1999-02-10	9177.31	0.483662
1999-02-11	9363.46	2.00807
1999-02-12	9274.89	-0.950413
1999-02-23	9544.42	2.86459
1999-02-24	9399.67	-1.52821
1999-02-25	9366.34	-0.355217
1999-02-26	9306.58	-0.640073
1999-03-01	9324.78	0.19537
1999-03-02	9297.61	-0.291799
1999-03-03	9275.88	-0.23399
1999-03-04	9467.4	2.04368
1999-03-05	9736.08	2.79843
1999-03-08	9727.61	-0.0870339
1999-03-09	9693.76	-0.348585
1999-03-10	9772.84	0.812473
1999-03-11	9897.44	1.2669
1999-03-12	9876.35	-0.213313
1999-03-15	9958.77	0.831056
1999-03-16	9930.47	-0.284576
1999-03-17	9879.41	-0.515501
1999-03-18	9997.62	1.18943
1999-03-19	9903.55	-0.945379
1999-03-22	9890.51	-0.131757
1999-03-23	9671.83	-2.23582
1999-03-24	9666.84	-0.0516064
1999-03-25	9836.39	1.73873
1999-03-26	9822.24	-0.143957
1999-03-29	10006.8	1.86137
1999-03-30	9913.26	-0.938961
1999-03-31	9786.16	-1.29041
1999-04-01	9832.51	0.47251
1999-04-02	9832.51	0
1999-04-05	10007.3	1.76236
1999-04-06	9963.49	-0.439041
1999-04-07	10085.3	1.21525
1999-04-08	10197.7	1.10823
1999-04-09	10173.8	-0.234248
1999-04-12	10339.5	1.61528
1999-04-13	10395	0.53534
1999-04-14	10411.7	0.160045
1999-04-15	10462.7	0.489213
1999-04-16	10493.9	0.297472
1999-04-19	10440.5	-0.509784
1999-04-20	10448.5	0.0767865
1999-04-21	10581.4	1.26364
1999-04-22	10727.2	1.36811
1999-04-23	10689.7	-0.350285
1999-04-26	10718.6	0.270176
1999-04-27	10831.7	1.04983
1999-04-28	10845.5	0.126769
1999-04-29	10878.4	0.30317
1999-04-30	10789	-0.824653
1999-05-04	10886.1	0.895686
1999-05-05	10955.4	0.634573
1999-05-06	10946.8	-0.0784395
1999-05-07	11031.6	0.771397
1999-05-10	11007.2	-0.220883
1999-05-11	11026.1	0.171558
1999-05-12	11000.4	-0.234082
1999-05-13	11107.2	0.966374
1999-05-14	10913.3	-1.76086
1999-05-17	10853.5	-0.549922
1999-05-18	10837	-0.152325
1999-05-19	10887.4	0.464365
1999-05-20	10866.7	-0.189849
1999-05-21	10829.3	-0.345317
1999-05-24	10654.7	-1.62553
1999-05-25	10531.1	-1.16665
1999-05-26	10702.2	1.61138
1999-05-27	10466.9	-2.22248
1999-05-28	10559.7	0.882789
1999-05-31	10559.7	0
1999-06-01	10596.3	0.345245
1999-06-02	10577.9	-0.173514
1999-06-03	10663.7	0.807854
1999-06-04	10799.8	1.26868
1999-06-07	10909.4	1.00917
1999-06-08	10765.6	-1.32634
1999-06-09	10690.3	-0.702373
1999-06-10	10621.3	-0.647726
1999-06-11	10490.5	-1.23876
1999-06-14	10563.3	0.691753
1999-06-15	10595	0.299268
1999-06-16	10785	1.77704
1999-06-17	10841.6	0.524171
1999-06-18	10855.6	0.128404
1999-06-21	10816	-0.365272
1999-06-22	10721.6	-0.876147
1999-06-23	10666.9	-0.512146
1999-06-24	10534.8	-1.24548
1999-06-25	10552.6	0.168157
1999-06-28	10655.1	0.967486
1999-06-29	10815.4	1.49231
1999-06-30	10970.8	1.42708
1999-07-01	11066.4	0.86781
1999-07-02	11139.2	0.655871
1999-07-05	11139.2	0
1999-07-06	11135.1	-0.0369932
1999-07-07	11187.4	0.468049
1999-07-08	11126.9	-0.541987
1999-07-09	11193.7	0.598642
1999-07-12	11201	0.0650154
1999-07-13	11175	-0.232034
1999-07-14	11148.1	-0.241185
1999-07-15	11186.4	0.343057
1999-07-16	11209.8	0.209232
1999-07-19	11187.7	-0.197879
1999-07-20	10996.1	-1.72698
1999-07-21	11002.8	0.0604575
1999-07-22	10969.2	-0.30548
1999-07-23	10911	-0.532538
1999-07-26	10863.2	-0.439054
1999-07-27	10979	1.06108
1999-07-28	10972.1	-0.0635048
1999-07-29	10791.3	-1.66136
1999-07-30	10655.1	-1.2696
1999-08-02	10646	-0.0862866
1999-08-03	10677.3	0.294045
1999-08-04	10674.8	-0.0237916
1999-08-05	10793.8	1.10907
1999-08-06	10714	-0.741965
1999-08-09	10707.7	-0.0590989
1999-08-10	10655.1	-0.491977
1999-08-11	10787.8	1.23725
1999-08-12	10789.4	0.0147378
1999-08-13	10973.6	1.69337
1999-08-16	11046.8	0.664294
1999-08-17	11117.1	0.634278
1999-08-18	10991.4	-1.13713
1999-08-19	10963.8	-0.250874
1999-08-20	11100.6	1.23975
1999-08-23	11299.8	1.77814
1999-08-24	11283.3	-0.145773
1999-08-25	11326	0.378074
1999-08-26	11198.5	-1.13291
1999-08-27	11090.2	-0.971625
1999-08-30	10914.1	-1.60009
1999-08-31	10829.3	-0.78047
1999-09-01	10937.9	0.997842
1999-09-02	10843.2	-0.869292
1999-09-03	11078.5	2.14627
1999-09-06	11078.5	0
1999-09-07	11034.1	-0.400858
1999-09-08	11036.3	0.0200268
1999-09-09	11079.4	0.389406
1999-09-10	11028.4	-0.461104
1999-09-13	11030.3	0.0172267
1999-09-14	10910.3	-1.09387
1999-09-15	10801.4	-1.00324
1999-09-16	10737.5	-0.593904
1999-09-17	10803.6	0.614363
1999-09-20	10823.9	0.187446
1999-09-21	10598.5	-2.1047
1999-09-22	10524.1	-0.704464
1999-09-23	10318.6	-1.97179
1999-09-24	10279.3	-0.381204
1999-09-27	10303.4	0.233788
1999-09-28	10275.5	-0.270763
1999-09-29	10213.5	-0.605692
1999-09-30	10337	1.20164
1999-10-08	10649.8	2.98125
1999-10-11	10648.2	-0.0148371
1999-10-12	10417.1	-2.19441
1999-10-13	10232.2	-1.79091
1999-10-14	10286.6	0.530735
1999-10-15	10019.7	-2.62889
1999-10-18	10116.3	0.959185
1999-10-19	10204.9	0.872493
1999-10-20	10392.4	1.82
1999-10-21	10297.7	-0.915132
1999-10-22	10470.2	1.66183
1999-10-25	10349.9	-1.15581
1999-10-26	10302.1	-0.462909
1999-10-27	10394.9	0.896367
1999-10-28	10622.5	2.16629
1999-10-29	10729.9	1.00533
1999-11-01	10648.5	-0.761053
1999-11-02	10581.8	-0.628065
1999-11-03	10609.1	0.256903
1999-11-04	10639.6	0.28783
1999-11-05	10704.5	0.60757
1999-11-08	10718.9	0.134153
1999-11-09	10617.3	-0.951724
1999-11-10	10597.7	-0.184586
1999-11-11	10595.3	-0.0230264
1999-11-12	10769.3	1.62908
1999-11-15	10760.8	-0.0796096
1999-11-16	10932.3	1.58192
1999-11-17	10883.1	-0.451425
1999-11-18	11035.7	1.39253
1999-11-19	11003.9	-0.288663
1999-11-22	11089.5	0.775167
1999-11-23	10995.6	-0.85026
1999-11-24	11008.2	0.11398
1999-11-25	11008.2	0
1999-11-26	10988.9	-0.175114
1999-11-29	10947.9	-0.37371
1999-11-30	10877.8	-0.642455
1999-12-01	10998.4	1.1024
1999-12-02	11039.1	0.369099
1999-12-03	11286.2	2.21391
1999-12-06	11225	-0.543464
1999-12-07	11106.6	-1.06003
1999-12-08	11068.1	-0.347512
1999-12-09	11134.8	0.600554
1999-12-10	11224.7	0.804227
1999-12-13	11192.6	-0.286476
1999-12-14	11160.2	-0.290076
1999-12-15	11225.3	0.582075
1999-12-16	11244.9	0.174186
1999-12-17	11257.4	0.111455
1999-12-21	11200.5	-0.506636
1999-12-22	11203.6	0.0273164
1999-12-23	11405.8	1.78833
1999-12-24	11405.8	0
1999-12-27	11391.1	-0.12879
1999-12-28	11476.7	0.748917
1999-12-29	11484.7	0.0692467
1999-12-30	11452.9	-0.277275
2000-01-04	10997.9	-4.05324
2000-01-05	11122.6	1.12765
2000-01-06	11253.3	1.16743
2000-01-07	11522.6	2.3649
2000-01-10	11572.2	0.429882
2000-01-11	11511.1	-0.529562
2000-01-12	11551.1	0.347062
2000-01-13	11582.4	0.270862
2000-01-14	11723	1.20617
2000-01-17	11723	0
2000-01-18	11560.7	-1.39379
2000-01-19	11489.4	-0.619176
2000-01-20	11351.3	-1.20891
2000-01-21	11251.7	-0.881216
2000-01-24	11008.2	-2.18824
2000-01-25	11029.9	0.197114
2000-01-26	11033	0.0281015
2000-01-27	11028	-0.0450569
2000-01-28	10738.9	-2.65694
2000-01-31	10940.5	1.86044
2000-02-01	11041	0.91459
2000-02-02	11003.2	-0.343401
2000-02-14	10519.8	-4.49231
2000-02-15	10718.1	1.867
2000-02-16	10561.4	-1.47262
2000-02-17	10514.6	-0.444488
2000-02-18	10219.5	-2.84623
2000-02-21	10219.5	0
2000-02-22	10304.8	0.831407
2000-02-23	10225.7	-0.770659
2000-02-24	10092.6	-1.31016
2000-02-25	9862.12	-2.31043
2000-02-28	10038.6	1.77415
2000-02-29	10128.3	0.889183
2000-03-01	10137.9	0.0949362
2000-03-02	10164.9	0.265874
2000-03-03	10367.2	1.97044
2000-03-06	10170.5	-1.91556
2000-03-07	9796.03	-3.75142
2000-03-08	9856.53	0.615698
2000-03-09	10010.7	1.55233
2000-03-10	9928.82	-0.821588
2000-03-13	9947.13	0.184243
2000-03-14	9811.24	-1.37554
2000-03-15	10131.4	3.21118
2000-03-16	10630.6	4.80961
2000-03-17	10595.2	-0.333273
2000-03-20	10680.2	0.799141
2000-03-21	10907.3	2.10407
2000-03-22	10866.7	-0.373289
2000-03-23	11119.9	2.30296
2000-03-24	11112.7	-0.0642301
2000-03-27	11025.9	-0.784788
2000-03-28	10936.1	-0.817236
2000-03-29	11018.7	0.752549
2000-03-30	10980.2	-0.349744
2000-03-31	10921.9	-0.532643
2000-04-03	11221.9	2.70981
2000-04-04	11164.8	-0.510034
2000-04-05	11033.9	-1.17954
2000-04-06	11114.3	0.72557
2000-04-07	11111.5	-0.025106
2000-04-10	11186.6	0.673425
2000-04-11	11287.1	0.894565
2000-04-12	11125.1	-1.44522
2000-04-13	10923.5	-1.82855
2000-04-14	10305.8	-5.82171
2000-04-17	10582.5	2.64987
2000-04-18	10767.4	1.73223
2000-04-19	10675	-0.86241
2000-04-20	10844	1.57157
2000-04-21	10844	0
2000-04-24	10906.1	0.570572
2000-04-25	11124.8	1.98564
2000-04-26	10945.5	-1.62502
2000-04-27	10888.1	-0.525796
2000-04-28	10733.9	-1.42626
2000-05-08	10603.6	-1.22115
2000-05-09	10536.8	-0.632725
2000-05-10	10367.8	-1.61662
2000-05-11	10546	1.70409
2000-05-12	10609.4	0.599378
2000-05-15	10807.8	1.85287
2000-05-16	10934.6	1.16631
2000-05-17	10769.7	-1.5189
2000-05-18	10777.3	0.0699865
2000-05-19	10626.9	-1.40564
2000-05-22	10542.5	-0.796437
2000-05-23	10422.3	-1.14746
2000-05-24	10535.4	1.07914
2000-05-25	10323.9	-2.02727
2000-05-26	10299.2	-0.239343
2000-05-29	10299.2	0
2000-05-30	10527.1	2.18856
2000-05-31	10522.3	-0.0456069
2000-06-01	10652.2	1.22668
2000-06-02	10794.8	1.32944
2000-06-05	10815.3	0.190097
2000-06-06	10735.6	-0.739927
2000-06-07	10812.9	0.717364
2000-06-08	10668.7	-1.34201
2000-06-09	10614.1	-0.513656
2000-06-12	10564.2	-0.470766
2000-06-13	10621.8	0.544039
2000-06-14	10688	0.620468
2000-06-15	10714.8	0.251089
2000-06-16	10449.3	-2.50928
2000-06-19	10557.8	1.03337
2000-06-20	10435.2	-1.16878
2000-06-21	10497.7	0.597912
2000-06-22	10376.1	-1.1653
2000-06-23	10404.8	0.275542
2000-06-26	10543	1.31988
2000-06-27	10504.5	-0.366126
2000-06-28	10527.8	0.22185
2000-06-29	10398	-1.24011
2000-06-30	10447.9	0.478272
2000-07-03	10560.7	1.07367
2000-07-04	10560.7	0
2000-07-05	10483.6	-0.732459
2000-07-06	10481.5	-0.0203195
2000-07-07	10636	1.46337
2000-07-10	10646.6	0.0996121
2000-07-11	10727.2	0.754293
2000-07-12	10783.4	0.52272
2000-07-13	10788.7	0.0491375
2000-07-14	10812.8	0.222578
2000-07-17	10804.3	-0.0784567
2000-07-18	10739.9	-0.597379
2000-07-19	10696.1	-0.409032
2000-07-20	10843.9	1.37226
2000-07-21	10733.6	-1.02247
2000-07-24	10685.1	-0.452316
2000-07-25	10700	0.138882
2000-07-26	10516.5	-1.72974
2000-07-27	10586.1	0.66011
2000-07-28	10511.2	-0.710615
2000-07-31	10522	0.10279
2000-08-01	10607	0.804304
2000-08-02	10687.5	0.756819
2000-08-03	10706.6	0.178086
2000-08-04	10767.8	0.569705
2000-08-07	10867	0.917604
2000-08-08	10976.9	1.00606
2000-08-09	10905.8	-0.649465
2000-08-10	10908.8	0.0268628
2000-08-11	11027.8	1.08532
2000-08-14	11176.1	1.33618
2000-08-15	11067	-0.981344
2000-08-16	11008.4	-0.531
2000-08-17	11055.6	0.4283
2000-08-18	11046.5	-0.082888
2000-08-21	11079.8	0.301271
2000-08-22	11139.1	0.53414
2000-08-23	11144.6	0.0493632
2000-08-24	11182.7	0.341196
2000-08-25	11192.6	0.0884008
2000-08-28	11252.8	0.536502
2000-08-29	11215.1	-0.335946
2000-08-30	11103	-1.00448
2000-08-31	11215.1	1.00448
2000-09-01	11238.8	0.210921
2000-09-04	11238.8	0
2000-09-05	11260.6	0.19405
2000-09-06	11310.6	0.443308
2000-09-07	11259.9	-0.44988
2000-09-08	11220.6	-0.348925
2000-09-11	11195.5	-0.224481
2000-09-12	11233.2	0.336533
2000-09-13	11182.2	-0.455491
2000-09-14	11087.5	-0.85058
2000-09-15	10927	-1.45789
2000-09-18	10808.5	-1.09021
2000-09-19	10789.3	-0.178074
2000-09-20	10687.9	-0.943984
2000-09-21	10765.5	0.72343
2000-09-22	10847.4	0.757422
2000-09-25	10808.1	-0.362218
2000-09-26	10631.3	-1.64961
2000-09-27	10628.4	-0.0278461
2000-09-28	10824.1	1.82455
2000-09-29	10650.9	-1.61252
2000-10-09	10568.4	-0.777502
2000-10-10	10524.4	-0.417488
2000-10-11	10413.8	-1.05655
2000-10-12	10034.6	-3.70938
2000-10-13	10192.2	1.55836
2000-10-16	10238.8	0.456367
2000-10-17	10089.7	-1.46683
2000-10-18	9975.02	-1.14321
2000-10-19	10143	1.66979
2000-10-20	10226.6	0.820935
2000-10-23	10271.7	0.44033
2000-10-24	10393.1	1.17447
2000-10-25	10326.5	-0.642777
2000-10-26	10380.1	0.518097
2000-10-27	10590.6	2.00763
2000-10-30	10835.8	2.2884
2000-10-31	10971.1	1.24155
2000-11-01	10899.5	-0.655402
2000-11-02	10880.5	-0.174105
2000-11-03	10818	-0.576632
2000-11-06	10977.2	1.46145
2000-11-07	10952.2	-0.228278
2000-11-08	10907.1	-0.412824
2000-11-09	10834.2	-0.669787
2000-11-10	10603	-2.15801
2000-11-13	10517.2	-0.81155
2000-11-14	10681.1	1.54553
2000-11-15	10707.6	0.248169
2000-11-16	10656	-0.482784
2000-11-17	10629.9	-0.245797
2000-11-20	10462.6	-1.58562
2000-11-21	10494.5	0.303954
2000-11-22	10399.3	-0.911089
2000-11-23	10399.3	0
2000-11-24	10470.2	0.679557
2000-11-27	10546.1	0.721729
2000-11-28	10507.6	-0.365638
2000-11-29	10629.1	1.14996
2000-11-30	10414.5	-2.03984
2000-12-01	10373.5	-0.393977
2000-12-04	10560.1	1.78244
2000-12-05	10898.7	3.15626
2000-12-06	10664.4	-2.17361
2000-12-07	10617.4	-0.441882
2000-12-08	10712.9	0.895916
2000-12-11	10725.8	0.12025
2000-12-12	10768.3	0.395179
2000-12-13	10794.4	0.242734
2000-12-14	10675	-1.11276
2000-12-15	10435	-2.27419
2000-12-18	10645.4	1.9968
2000-12-19	10584.4	-0.575137
2000-12-20	10318.9	-2.53983
2000-12-21	10487.3	1.6184
2000-12-22	10635.6	1.40391
2000-12-25	10635.6	0
2000-12-26	10692.4	0.533385
2000-12-27	10803.2	1.03017
2000-12-28	10868.8	0.605394
2000-12-29	10786.9	-0.756482
2001-01-02	10646.1	-1.31295
2001-01-03	10945.8	2.77529
2001-01-04	10912.4	-0.305058
2001-01-05	10662	-2.32137
2001-01-08	10621.4	-0.382083
2001-01-09	10572.5	-0.460511
2001-01-10	10604.3	0.299573
2001-01-11	10609.5	0.0497789
2001-01-12	10525.4	-0.796506
2001-01-15	10525.4	0
2001-01-16	10652.7	1.20201
2001-01-17	10584.3	-0.643408
2001-01-18	10678.3	0.883622
2001-01-19	10587.6	-0.852921
2001-01-31	10887.4	2.79199
2001-02-01	10983.6	0.88035
2001-02-02	10864.1	-1.09422
2001-02-05	10965.9	0.932212
2001-02-06	10957.4	-0.0769046
2001-02-07	10946.7	-0.0976984
2001-02-08	10880.5	-0.606308
2001-02-09	10781.5	-0.914973
2001-02-12	10946.8	1.52174
2001-02-13	10903.3	-0.397711
2001-02-14	10795.4	-0.994629
2001-02-15	10891	0.881755
2001-02-16	10799.8	-0.840913
2001-02-19	10799.8	0
2001-02-20	10730.9	-0.64039
2001-02-21	10526.6	-1.92221
2001-02-22	10526.8	0.00218492
2001-02-23	10441.9	-0.809878
2001-02-26	10642.5	1.90317
2001-02-27	10636.9	-0.053103
2001-02-28	10495.3	-1.34016
2001-03-01	10450.1	-0.431026
2001-03-02	10466.3	0.154615
2001-03-05	10562.3	0.912953
2001-03-06	10591.2	0.27343
2001-03-07	10729.6	1.29809
2001-03-08	10858.2	1.19189
2001-03-09	10644.6	-1.98706
2001-03-12	10208.2	-4.18584
2001-03-13	10290.8	0.805408
2001-03-14	9973.46	-3.13227
2001-03-15	10031.3	0.578065
2001-03-16	9823.41	-2.09399
2001-03-19	9959.11	1.37194
2001-03-20	9720.76	-2.42239
2001-03-21	9487	-2.43414
2001-03-22	9389.48	-1.03325
2001-03-23	9504.78	1.22049
2001-03-26	9687.53	1.90447
2001-03-27	9947.54	2.64858
2001-03-28	9785.35	-1.64389
2001-03-29	9799.06	0.140009
2001-03-30	9878.78	0.810256
2001-04-02	9777.93	-1.02612
2001-04-03	9485.71	-3.03413
2001-04-04	9515.42	0.312718
2001-04-05	9918.05	4.14427
2001-04-06	9791.09	-1.28835
2001-04-09	9845.15	0.550616
2001-04-10	10102.7	2.58277
2001-04-11	10013.5	-0.887549
2001-04-12	10126.9	1.1268
2001-04-13	10126.9	0
2001-04-16	10158.6	0.31175
2001-04-17	10216.7	0.570987
2001-04-18	10615.8	3.83197
2001-04-19	10693.7	0.730943
2001-04-20	10579.9	-1.07045
2001-04-23	10532.2	-0.451117
2001-04-24	10454.3	-0.742288
2001-04-25	10625.2	1.62113
2001-04-26	10692.4	0.629999
2001-04-27	10810	1.09477
2001-04-30	10735	-0.696962
2001-05-08	10883.5	1.37422
2001-05-09	10867	-0.151997
2001-05-10	10910.4	0.39913
2001-05-11	10821.3	-0.820279
2001-05-14	10877.3	0.516347
2001-05-15	10873	-0.0400914
2001-05-16	11215.9	3.10543
2001-05-17	11248.6	0.29077
2001-05-18	11301.7	0.47148
2001-05-21	11337.9	0.319616
2001-05-22	11257.2	-0.714138
2001-05-23	11105.5	-1.35701
2001-05-24	11122.4	0.152151
2001-05-25	11005.4	-1.05796
2001-05-28	11005.4	0
2001-05-29	11039.1	0.30638
2001-05-30	10872.6	-1.51976
2001-05-31	10911.9	0.360806
2001-06-01	10990.4	0.716547
2001-06-04	11061.5	0.644934
2001-06-05	11175.8	1.02819
2001-06-06	11070.2	-0.949388
2001-06-07	11090.7	0.18501
2001-06-08	10977	-1.03084
2001-06-11	10922.1	-0.501483
2001-06-12	10948.4	0.240416
2001-06-13	10871.6	-0.703578
2001-06-14	10690.1	-1.68348
2001-06-15	10623.6	-0.623918
2001-06-18	10645.4	0.204429
2001-06-19	10596.7	-0.458619
2001-06-20	10647.3	0.476936
2001-06-21	10715.4	0.63756
2001-06-22	10604.6	-1.03978
2001-06-25	10504.2	-0.950985
2001-06-26	10472.5	-0.302622
2001-06-27	10434.8	-0.360066
2001-06-28	10566.2	1.2511
2001-06-29	10502.4	-0.605737
2001-07-02	10593.7	0.865757
2001-07-03	10571.1	-0.213656
2001-07-04	10571.1	0
2001-07-05	10479.9	-0.866949
2001-07-06	10252.7	-2.19162
2001-07-09	10299.4	0.454651
2001-07-10	10175.6	-1.2089
2001-07-11	10241	0.64046
2001-07-12	10479	2.29711
2001-07-13	10539.1	0.571605
2001-07-16	10472.1	-0.637187
2001-07-17	10606.4	1.27402
2001-07-18	10569.8	-0.345293
2001-07-19	10610	0.379324
2001-07-20	10576.6	-0.314821
2001-07-23	10424.4	-1.44976
2001-07-24	10241.1	-1.77401
2001-07-25	10405.7	1.59399
2001-07-26	10455.6	0.478974
2001-07-27	10416.7	-0.373318
2001-07-30	10401.7	-0.143623
2001-07-31	10522.8	1.15741
2001-08-01	10510	-0.121715
2001-08-02	10551.2	0.390957
2001-08-03	10512.8	-0.364604
2001-08-06	10401.3	-1.06599
2001-08-07	10458.7	0.550623
2001-08-08	10293.5	-1.59254
2001-08-09	10298.6	0.0491452
2001-08-10	10416.2	1.1363
2001-08-13	10415.9	-0.00326418
2001-08-14	10412.2	-0.0359131
2001-08-15	10346	-0.638018
2001-08-16	10392.5	0.449118
2001-08-17	10240.8	-1.47085
2001-08-20	10320.1	0.771275
2001-08-21	10174.1	-1.42413
2001-08-22	10276.9	1.00495
2001-08-23	10229.1	-0.465717
2001-08-24	10423.2	1.87897
2001-08-27	10382.4	-0.392396
2001-08-28	10222	-1.55621
2001-08-29	10090.9	-1.29112
2001-08-30	9919.58	-1.71234
2001-08-31	9949.75	0.303684
2001-09-03	9949.75	0
2001-09-04	9997.49	0.478664
2001-09-05	10033.3	0.357251
2001-09-06	9840.84	-1.93655
2001-09-07	9605.85	-2.41688
2001-09-10	9605.51	-0.00353957
2001-09-11	9605.51	0
2001-09-12	9605.51	0
2001-09-13	9605.51	0
2001-09-14	9605.51	0
2001-09-17	8920.7	-7.39625
2001-09-18	8903.4	-0.194119
2001-09-19	8759.13	-1.63366
2001-09-20	8376.21	-4.4701
2001-09-21	8235.81	-1.69038
2001-09-24	8603.86	4.37192
2001-09-25	8659.97	0.650032
2001-09-26	8567.39	-1.07481
2001-09-27	8681.42	1.3222
2001-09-28	8847.56	1.89566
2001-10-08	9067.94	2.46034
2001-10-09	9052.44	-0.171078
2001-10-10	9240.86	2.06006
2001-10-11	9410.45	1.81858
2001-10-12	9344.16	-0.706922
2001-10-15	9347.62	0.0370216
2001-10-16	9384.23	0.390886
2001-10-17	9232.97	-1.62498
2001-10-18	9163.22	-0.758313
2001-10-19	9204.11	0.445248
2001-10-22	9377.03	1.8613
2001-10-23	9340.08	-0.394826
2001-10-24	9345.62	0.0592967
2001-10-25	9462.9	1.24711
2001-10-26	9545.17	0.865638
2001-10-29	9269.5	-2.93058
2001-10-30	9121.98	-1.60426
2001-10-31	9075.14	-0.514808
2001-11-01	9263.9	2.05863
2001-11-02	9323.54	0.641726
2001-11-05	9441.03	1.25227
2001-11-06	9591.12	1.57726
2001-11-07	9554.37	-0.383903
2001-11-08	9587.52	0.346361
2001-11-09	9608	0.213383
2001-11-12	9554.37	-0.559744
2001-11-13	9750.95	2.03661
2001-11-14	9823.61	0.742396
2001-11-15	9872.39	0.49533
2001-11-16	9866.99	-0.054713
2001-11-19	9976.46	1.10335
2001-11-20	9901.38	-0.755418
2001-11-21	9834.68	-0.675923
2001-11-22	9834.68	0
2001-11-23	9959.71	1.2633
2001-11-26	9982.75	0.231065
2001-11-27	9872.6	-1.10954
2001-11-28	9711.86	-1.64154
2001-11-29	9829.42	1.20321
2001-11-30	9851.56	0.224989
2001-12-03	9763.96	-0.893176
2001-12-04	9893.84	1.32143
2001-12-05	10114.3	2.20369
2001-12-06	10099.1	-0.1499
2001-12-07	10049.5	-0.493137
2001-12-10	9921.45	-1.28198
2001-12-11	9888.37	-0.333976
2001-12-12	9894.81	0.0651058
2001-12-13	9766.45	-1.30573
2001-12-14	9811.15	0.456645
2001-12-17	9891.97	0.820382
2001-12-18	9998.39	1.07008
2001-12-19	10070.5	0.718528
2001-12-20	9985.18	-0.850737
2001-12-21	10035.3	0.501087
2001-12-24	10035.3	0
2001-12-25	10035.3	0
2001-12-26	10088.1	0.524761
2001-12-27	10131.3	0.427015
2001-12-28	10137	0.0560481
2001-12-29	10137	0
2001-12-30	10137	0
2002-01-07	10197	0.590735
2002-01-08	10150.5	-0.457057
2002-01-09	10094.1	-0.557779
2002-01-10	10067.9	-0.260193
2002-01-11	9987.53	-0.801086
2002-01-14	9891.42	-0.96696
2002-01-15	9924.15	0.330347
2002-01-16	9712.27	-2.15811
2002-01-17	9850.04	1.40855
2002-01-18	9771.85	-0.796971
2002-01-21	9771.85	0
2002-01-22	9713.8	-0.595825
2002-01-23	9730.96	0.1765
2002-01-24	9796.07	0.666873
2002-01-25	9840.08	0.448256
2002-01-28	9865.75	0.260532
2002-01-29	9618.24	-2.54079
2002-01-30	9762.86	1.49241
2002-01-31	9920	1.59675
2002-02-01	9907.26	-0.12851
2002-02-04	9687.09	-2.24738
2002-02-05	9685.43	-0.0171377
2002-02-06	9653.39	-0.331355
2002-02-07	9625.44	-0.289956
2002-02-08	9744.24	1.22667
2002-02-19	9745.14	0.0092358
2002-02-20	9941.17	1.9916
2002-02-21	9834.68	-1.07698
2002-02-22	9968.15	1.34801
2002-02-25	10145.7	1.76559
2002-02-26	10115.3	-0.300578
2002-02-27	10127.6	0.121722
2002-02-28	10106.1	-0.212022
2002-03-01	10368.9	2.56649
2002-03-04	10586.8	2.08027
2002-03-05	10433.4	-1.45967
2002-03-06	10574.3	1.34124
2002-03-07	10525.4	-0.463705
2002-03-08	10572.5	0.446681
2002-03-11	10611.2	0.365847
2002-03-12	10632.4	0.198742
2002-03-13	10501.9	-1.23498
2002-03-14	10517.1	0.145488
2002-03-15	10607.2	0.852954
2002-03-18	10577.8	-0.278311
2002-03-19	10635.2	0.542122
2002-03-20	10501.6	-1.26492
2002-03-21	10479.8	-0.207136
2002-03-22	10427.7	-0.499056
2002-03-25	10281.7	-1.41002
2002-03-26	10353.4	0.694841
2002-03-27	10426.9	0.707886
2002-03-28	10403.9	-0.220538
2002-03-29	10403.9	0
2002-04-01	10362.7	-0.397176
2002-04-02	10313.7	-0.473874
2002-04-03	10198.3	-1.1254
2002-04-04	10235.2	0.360977
2002-04-05	10271.6	0.355687
2002-04-08	10249.1	-0.219875
2002-04-09	10208.7	-0.395059
2002-04-10	10381.7	1.68102
2002-04-11	10176.1	-2.00077
2002-04-12	10190.8	0.144745
2002-04-15	10093.7	-0.957882
2002-04-16	10301.3	2.03635
2002-04-17	10220.8	-0.784914
2002-04-18	10205.3	-0.151767
2002-04-19	10257.1	0.506589
2002-04-22	10136.4	-1.18353
2002-04-23	10089.2	-0.466636
2002-04-24	10030.4	-0.584604
2002-04-25	10035.1	0.0461489
2002-04-26	9910.72	-1.2468
2002-04-29	9819.87	-0.920912
2002-04-30	9946.22	1.27847
2002-05-08	10141.8	1.94759
2002-05-09	10037.4	-1.03483
2002-05-10	9939.92	-0.976114
2002-05-13	10109.7	1.69324
2002-05-14	10298.1	1.84719
2002-05-15	10243.7	-0.530237
2002-05-16	10289.2	0.443484
2002-05-17	10353.1	0.618829
2002-05-20	10229.5	-1.20084
2002-05-21	10105.7	-1.21751
2002-05-22	10157.9	0.514915
2002-05-23	10216.1	0.571319
2002-05-24	10104.3	-1.10058
2002-05-27	10104.3	0
2002-05-28	9981.58	-1.22157
2002-05-29	9923.04	-0.588207
2002-05-30	9911.69	-0.114446
2002-05-31	9925.25	0.136715
2002-06-03	9709.79	-2.19474
2002-06-04	9687.84	-0.226316
2002-06-05	9796.8	1.11843
2002-06-06	9624.64	-1.77293
2002-06-07	9589.67	-0.364
2002-06-10	9645.4	0.579464
2002-06-11	9517.26	-1.33741
2002-06-12	9617.71	1.04992
2002-06-13	9502.8	-1.20197
2002-06-14	9474.21	-0.301312
2002-06-17	9687.42	2.22548
2002-06-18	9706.12	0.192848
2002-06-19	9561.57	-1.50047
2002-06-20	9431.77	-1.36682
2002-06-21	9253.79	-1.90506
2002-06-24	9281.82	0.302445
2002-06-25	9126.82	-1.68403
2002-06-26	9120.11	-0.0735466
2002-06-27	9269.92	1.62929
2002-06-28	9243.26	-0.288011
2002-07-01	9109.79	-1.4545
2002-07-02	9007.75	-1.12643
2002-07-03	9054.97	0.522846
2002-07-04	9054.97	0
2002-07-05	9379.5	3.52127
2002-07-08	9274.9	-1.12146
2002-07-09	9096.09	-1.94672
2002-07-10	8813.5	-3.156
2002-07-11	8801.53	-0.135907
2002-07-12	8684.53	-1.33823
2002-07-15	8639.19	-0.523445
2002-07-16	8473.11	-1.94112
2002-07-17	8542.48	0.815374
2002-07-18	8409.49	-1.56905
2002-07-19	8019.26	-4.75147
2002-07-22	7784.58	-2.97013
2002-07-23	7702.34	-1.06207
2002-07-24	8191.29	6.15472
2002-07-25	8186.31	-0.0608148
2002-07-26	8264.39	0.949268
2002-07-29	8711.88	5.27317
2002-07-30	8680.03	-0.366263
2002-07-31	8736.59	0.649497
2002-08-01	8506.62	-2.66753
2002-08-02	8313.13	-2.30085
2002-08-05	8043.63	-3.29557
2002-08-06	8274.09	2.82485
2002-08-07	8456.15	2.1765
2002-08-08	8712.02	2.98097
2002-08-09	8745.45	0.382988
2002-08-12	8688.89	-0.648837
2002-08-13	8482.39	-2.40529
2002-08-14	8743.31	3.02966
2002-08-15	8818.14	0.852213
2002-08-16	8778.06	-0.455554
2002-08-19	8990.79	2.39453
2002-08-20	8872.07	-1.32926
2002-08-21	8957.23	0.955289
2002-08-22	9053.64	1.07059
2002-08-23	8872.96	-2.01584
2002-08-26	8919.01	0.51765
2002-08-27	8824.41	-1.06632
2002-08-28	8694.09	-1.48783
2002-08-29	8670.99	-0.266051
2002-08-30	8663.5	-0.0864173
2002-09-02	8663.5	0
2002-09-03	8308.05	-4.18939
2002-09-04	8425.12	1.39928
2002-09-05	8283.7	-1.6928
2002-09-06	8427.2	1.71748
2002-09-09	8519.38	1.0879
2002-09-10	8602.61	0.972208
2002-09-11	8581.17	-0.249538
2002-09-12	8379.41	-2.37928
2002-09-13	8312.69	-0.799424
2002-09-16	8380.18	0.808613
2002-09-17	8207.55	-2.08149
2002-09-18	8172.45	-0.428572
2002-09-19	7942.39	-2.85545
2002-09-20	7986.02	0.547828
2002-09-23	7872.15	-1.43613
2002-09-24	7683.13	-2.43042
2002-09-25	7841.82	2.04439
2002-09-26	7997.12	1.96105
2002-09-27	7701.45	-3.76729
2002-09-28	7701.45	0
2002-10-08	7501.49	-2.6307
2002-10-09	7286.27	-2.91099
2002-10-10	7533.95	3.34277
2002-10-11	7850.29	4.1131
2002-10-14	7877.4	0.344743
2002-10-15	8255.68	4.69035
2002-10-16	8036.03	-2.69663
2002-10-17	8275.04	2.93086
2002-10-18	8322.4	0.570692
2002-10-21	8538.24	2.56042
2002-10-22	8450.16	-1.03695
2002-10-23	8494.27	0.520644
2002-10-24	8317.34	-2.10493
2002-10-25	8443.99	1.51125
2002-10-28	8368.04	-0.903526
2002-10-29	8368.94	0.0107546
2002-10-30	8427.41	0.696226
2002-10-31	8397.03	-0.361142
2002-11-01	8517.64	1.42612
2002-11-04	8571.6	0.631511
2002-11-05	8678.27	1.23678
2002-11-06	8771.01	1.06298
2002-11-07	8586.24	-2.1291
2002-11-08	8537.13	-0.573604
2002-11-11	8358.95	-2.10921
2002-11-12	8386	0.323083
2002-11-13	8398.49	0.148828
2002-11-14	8542.13	1.69585
2002-11-15	8579.09	0.431746
2002-11-18	8486.57	-1.08429
2002-11-19	8474.78	-0.139022
2002-11-20	8623.01	1.73395
2002-11-21	8845.15	2.54351
2002-11-22	8804.84	-0.456772
2002-11-25	8849.4	0.504809
2002-11-26	8676.42	-1.97407
2002-11-27	8931.68	2.89955
2002-11-28	8931.68	0
2002-11-29	8896.09	-0.399265
2002-12-02	8862.57	-0.377506
2002-12-03	8742.93	-1.35914
2002-12-04	8737.85	-0.058121
2002-12-05	8623.28	-1.31986
2002-12-06	8645.77	0.260466
2002-12-09	8473.41	-2.01372
2002-12-10	8574.26	1.18317
2002-12-11	8589.14	0.173392
2002-12-12	8538.4	-0.592498
2002-12-13	8433.71	-1.23369
2002-12-16	8627.4	2.27064
2002-12-17	8535.39	-1.07221
2002-12-18	8447.35	-1.03683
2002-12-19	8364.8	-0.982036
2002-12-20	8511.32	1.73646
2002-12-23	8493.29	-0.21206
2002-12-24	8448.11	-0.533369
2002-12-25	8448.11	0
2002-12-26	8432.61	-0.183642
2002-12-27	8303.78	-1.53955
2002-12-30	8332.85	0.34947
2002-12-31	8341.63	0.105311
2003-01-02	8607.52	3.13776
2003-01-03	8601.69	-0.0677544
2003-01-06	8773.57	1.97851
2003-01-07	8740.59	-0.37661
2003-01-08	8595.31	-1.6761
2003-01-09	8776.18	2.08245
2003-01-10	8784.89	0.0991967
2003-01-13	8785.98	0.0124069
2003-01-14	8842.62	0.642594
2003-01-15	8723.18	-1.35994
2003-01-16	8697.87	-0.290568
2003-01-17	8586.74	-1.2859
2003-01-20	8586.74	0
2003-01-21	8442.9	-1.68933
2003-01-22	8318.73	-1.48163
2003-01-23	8369.47	0.608096
2003-01-24	8131.01	-2.89054
2003-01-27	7989.56	-1.75495
2003-01-28	8088.84	1.23496
2003-01-29	8110.71	0.270008
2003-02-10	7920.11	-2.37803
2003-02-11	7843.11	-0.976966
2003-02-12	7758.17	-1.0889
2003-02-13	7749.87	-0.107041
2003-02-14	7908.8	2.03
2003-02-17	7908.8	0
2003-02-18	8041.15	1.6596
2003-02-19	8000.6	-0.505557
2003-02-20	7914.96	-1.07619
2003-02-21	8018.11	1.29481
2003-02-24	7858.24	-2.01401
2003-02-25	7909.5	0.650191
2003-02-26	7806.98	-1.30464
2003-02-27	7884.99	0.994275
2003-02-28	7891.08	0.0772055
2003-03-03	7837.86	-0.676717
2003-03-04	7704.87	-1.71132
2003-03-05	7775.6	0.913803
[truncated: 3,199 more rows]

## Sheet: Hang Seng Composite Index
Hang Seng Composite Index
Date	Daily closing price	Daily percentage return
1995-01-03	7844.1
1995-01-04	7887	0.545418
1995-01-05	7918.4	0.397333
1995-01-06	7683.3	-3.014
1995-01-09	7528.9	-2.03002
1995-01-10	7541.7	0.169867
1995-01-11	7392.8	-1.99411
1995-01-12	7418.1	0.341641
1995-01-13	7252.3	-2.26043
1995-01-16	7504.2	3.41442
1995-01-17	7606.5	1.35403
1995-01-18	7630.2	0.311091
1995-01-19	7422	-2.76655
1995-01-20	7278.1	-1.95787
1995-01-23	6967.9	-4.3556
1995-01-24	7022.9	0.786235
1995-01-25	7240.7	3.05416
1995-01-26	7310.5	0.959378
1995-01-27	7297.1	-0.183466
1995-02-06	7897.8	7.91072
1995-02-07	8004	1.33572
1995-02-08	7934.8	-0.868327
1995-02-09	8054.9	1.50225
1995-02-10	8012.8	-0.524034
1995-02-13	7974.8	-0.475369
1995-02-14	7862.7	-1.41565
1995-02-15	8103.1	3.01166
1995-02-16	8133.3	0.372004
1995-02-17	8043	-1.11646
1995-02-20	7906.7	-1.70916
1995-02-21	8082.3	2.1966
1995-02-22	7909.3	-2.16372
1995-02-23	7976.4	0.84479
1995-02-24	8219	2.99614
1995-02-27	8126.7	-1.12936
1995-02-28	8327.5	2.44084
1995-03-01	8297	-0.366929
1995-03-02	8253.3	-0.528088
1995-03-03	8185.2	-0.828547
1995-03-06	8093.9	-1.1217
1995-03-07	8138.7	0.551977
1995-03-08	7930	-2.59774
1995-03-09	8076.8	1.83427
1995-03-10	7949.4	-1.58993
1995-03-13	8111.3	2.01617
1995-03-14	8094.6	-0.206098
1995-03-15	8365.2	3.28831
1995-03-16	8347.8	-0.208221
1995-03-17	8534.7	2.21422
1995-03-20	8594.4	0.697062
1995-03-21	8580.3	-0.164195
1995-03-22	8509.1	-0.83327
1995-03-23	8467.7	-0.487725
1995-03-24	8484.7	0.200562
1995-03-27	8687.5	2.36207
1995-03-28	8827.9	1.60319
1995-03-29	8732.8	-1.08311
1995-03-30	8676.2	-0.650241
1995-03-31	8587.7	-1.02527
1995-04-03	8400.4	-2.20516
1995-04-04	8491.9	1.08334
1995-04-05	8491.9	0
1995-04-06	8418.2	-0.871674
1995-04-07	8470.3	0.61699
1995-04-10	8469.8	-0.00590315
1995-04-11	8514.6	0.527544
1995-04-12	8509.7	-0.0575648
1995-04-13	8662	1.7739
1995-04-14	8662	0
1995-04-17	8662	0
1995-04-18	8645	-0.196452
1995-04-19	8581.9	-0.732578
1995-04-20	8631.4	0.575138
1995-04-21	8645.4	0.162067
1995-04-24	8625.6	-0.229286
1995-04-25	8505.6	-1.40098
1995-04-26	8285.7	-2.61936
1995-04-27	8312.3	0.320521
1995-04-28	8361	0.584169
1995-05-02	8212.1	-1.79694
1995-05-03	8299.7	1.06107
1995-05-04	8319.8	0.241885
1995-05-05	8332.2	0.148931
1995-05-08	8488.4	1.8573
1995-05-09	8574.1	1.00455
1995-05-10	8796.9	2.56534
1995-05-11	9025.7	2.56767
1995-05-12	9217.8	2.10603
1995-05-15	9189.8	-0.304222
1995-05-16	9162.3	-0.299693
1995-05-17	9170.2	0.0861857
1995-05-18	9115.7	-0.596089
1995-05-19	9013.3	-1.12969
1995-05-22	9058.7	0.502436
1995-05-23	9302.9	2.66006
1995-05-24	9258.2	-0.481653
1995-05-25	9390.6	1.41995
1995-05-26	9329.2	-0.655992
1995-05-29	9316.2	-0.139445
1995-05-30	9245.3	-0.763951
1995-05-31	9407.4	1.73813
1995-06-01	9559.7	1.60597
1995-06-02	9559.7	0
1995-06-05	9570.4	0.111866
1995-06-06	9497.8	-0.761481
1995-06-07	9382.6	-1.22033
1995-06-08	9292.8	-0.9617
1995-06-09	9267.6	-0.271546
1995-06-12	9121.5	-1.58902
1995-06-13	9103.2	-0.200826
1995-06-14	9364.8	2.8332
1995-06-15	9262	-1.1038
1995-06-16	9314	0.559864
1995-06-19	9314	0
1995-06-20	9278.7	-0.379719
1995-06-21	9243.7	-0.377921
1995-06-22	9159	-0.920524
1995-06-23	9224.4	0.711514
1995-06-26	9201.3	-0.250737
1995-06-27	9199.5	-0.0195644
1995-06-28	9151.4	-0.524226
1995-06-29	9200.1	0.530748
1995-06-30	9206.5	0.0695403
1995-07-03	9138.2	-0.744633
1995-07-04	9182.5	0.483607
1995-07-05	9407.3	2.41865
1995-07-06	9376.9	-0.323677
1995-07-07	9632.3	2.68728
1995-07-10	9727.5	0.983489
1995-07-11	9670	-0.592862
1995-07-12	9639.6	-0.31487
1995-07-13	9742.4	1.06079
1995-07-14	9728	-0.147917
1995-07-17	9634	-0.970982
1995-07-18	9617	-0.176614
1995-07-19	9418.9	-2.08141
1995-07-20	9423.2	0.0456425
1995-07-21	9410.2	-0.138053
1995-07-24	9288	-1.3071
1995-07-25	9359.1	0.762589
1995-07-26	9355	-0.0438172
1995-07-27	9361.3	0.067321
1995-07-28	9451.7	0.961045
1995-07-31	9453.4	0.0179846
1995-08-01	9385.3	-0.722983
1995-08-02	9410.1	0.263895
1995-08-03	9379.7	-0.32358
1995-08-04	9362.8	-0.180339
1995-08-07	9318.4	-0.475345
1995-08-08	9303.8	-0.156802
1995-08-09	9301.7	-0.022574
1995-08-10	9142.6	-1.72524
1995-08-11	9006.9	-1.49539
1995-08-14	8924.3	-0.921306
1995-08-15	8931.3	0.0784068
1995-08-16	8985.1	0.600569
1995-08-17	8896.7	-0.988723
1995-08-18	8895.8	-0.0101166
1995-08-21	8900.5	0.05282
1995-08-22	8947.2	0.523318
1995-08-23	9132.6	2.05098
1995-08-24	9058.3	-0.816897
1995-08-25	9080.4	0.243678
1995-08-28	9080.4	0
1995-08-29	9152.9	0.795252
1995-08-30	9197.2	0.482832
1995-08-31	9179.9	-0.188278
1995-09-01	9196.5	0.180667
1995-09-04	9253	0.612485
1995-09-05	9222.9	-0.32583
1995-09-06	9194.7	-0.306229
1995-09-07	9279	0.912655
1995-09-08	9393.2	1.22322
1995-09-11	9439	0.486402
1995-09-12	9434.8	-0.0445061
1995-09-13	9581.4	1.54187
1995-09-14	9680.1	1.02485
1995-09-15	9797.4	1.20448
1995-09-18	9770.1	-0.279034
1995-09-19	9646.1	-1.2773
1995-09-20	9631	-0.156663
1995-09-21	9536.3	-0.988149
1995-09-22	9541.9	0.0587057
1995-09-25	9497.9	-0.462191
1995-09-26	9583.3	0.895128
1995-09-27	9650.6	0.699809
1995-09-28	9600.6	-0.519449
1995-09-29	9646.3	0.474883
1995-10-04	9940	2.99926
1995-10-05	9888	-0.524512
1995-10-06	9873.9	-0.142699
1995-10-09	9863.4	-0.106398
1995-10-10	9730.9	-1.35245
1995-10-11	9635.1	-0.989371
1995-10-12	9685.1	0.517594
1995-10-13	9883.8	2.03084
1995-10-16	10009.3	1.26176
1995-10-17	10032.9	0.235503
1995-10-18	9973.7	-0.591806
1995-10-19	9981.6	0.079177
1995-10-20	9895.2	-0.869361
1995-10-23	9880.5	-0.148667
1995-10-24	9775.7	-1.06634
1995-10-25	9841.1	0.666778
1995-10-26	9774.5	-0.679054
1995-10-27	9680.8	-0.963241
1995-10-30	9672.4	-0.0868074
1995-10-31	9782.4	1.13084
1995-11-01	9782.4	0
1995-11-02	9749.4	-0.337911
1995-11-03	9855.8	1.08544
1995-11-06	9736.1	-1.22195
1995-11-07	9732.4	-0.0380101
1995-11-08	9562.5	-1.76113
1995-11-09	9497.8	-0.678901
1995-11-10	9411.9	-0.908535
1995-11-13	9385.2	-0.284087
1995-11-14	9407.4	0.236263
1995-11-15	9431.4	0.254793
1995-11-16	9367.7	-0.677695
1995-11-17	9287.9	-0.855512
1995-11-20	9373.9	0.921675
1995-11-21	9452.1	0.830771
1995-11-22	9501.6	0.522327
1995-11-23	9505.7	0.0431413
1995-11-24	9488.8	-0.177946
1995-11-27	9523.9	0.369227
1995-11-28	9623.8	1.04348
1995-11-29	9617.3	-0.0675637
1995-11-30	9813.3	2.0175
1995-12-01	9862.6	0.501122
1995-12-04	9940.6	0.787756
1995-12-05	9975.4	0.349468
1995-12-06	9898.9	-0.769842
1995-12-07	9864	-0.353187
1995-12-08	9863.6	-0.00405523
1995-12-11	9835.2	-0.288343
1995-12-12	9927.8	0.937112
1995-12-13	9920.9	-0.069526
1995-12-14	9912.8	-0.0816792
1995-12-15	9858.7	-0.547254
1995-12-18	9806.6	-0.529869
1995-12-19	9705.9	-1.03217
1995-12-20	9877.9	1.7566
1995-12-21	9907.6	0.30022
1995-12-22	9932.2	0.247986
1995-12-25	9932.2	0
1995-12-26	9932.2	0
1995-12-27	9985.2	0.532199
1995-12-28	9998.2	0.130108
1995-12-29	10073.4	0.749321
1996-01-02	10204.9	1.29697
1996-01-03	10397.4	1.86878
1996-01-04	10573.9	1.68329
1996-01-05	10529.9	-0.416987
1996-01-08	10466.7	-0.602004
1996-01-09	10427.2	-0.378101
1996-01-10	10304.6	-1.18274
1996-01-11	10429.8	1.20767
1996-01-12	10540	1.05104
1996-01-15	10634.5	0.892589
1996-01-16	10671.2	0.344509
1996-01-17	10593.8	-0.72796
1996-01-18	10536.5	-0.54235
1996-01-19	10764.1	2.13711
1996-01-22	10955.3	1.76068
1996-01-23	10957.2	0.0173417
1996-01-24	10960.2	0.0273755
1996-01-25	11103.1	1.29538
1996-01-26	11111.9	0.0792258
1996-01-29	11059	-0.477203
1996-01-30	11201.5	1.28031
1996-01-31	11359.7	1.40243
1996-02-01	11362.8	0.0272857
1996-02-02	11469.4	0.933776
1996-02-05	11484.1	0.128085
1996-02-06	11391.4	-0.810479
1996-02-07	11388.6	-0.024583
1996-02-08	11331.8	-0.499992
1996-02-09	11310.3	-0.189912
1996-02-12	11256.6	-0.475919
1996-02-13	11200.2	-0.502299
1996-02-14	11364.5	1.45628
1996-02-15	11471.8	0.939739
1996-02-16	11595	1.06821
1996-03-04	11254.1	-2.98415
1996-03-05	11454.1	1.76152
1996-03-06	11378.7	-0.660456
1996-03-07	11194.5	-1.63206
1996-03-08	11217.8	0.207922
1996-03-11	10397.5	-7.59364
1996-03-12	10602.5	1.95244
1996-03-13	10249.5	-3.38609
1996-03-14	10451.8	1.95453
1996-03-15	10557.6	1.00718
1996-03-18	10601.3	0.413066
1996-03-19	10880.5	2.59956
1996-03-20	10836.5	-0.405213
1996-03-21	11028	1.75174
1996-03-22	11026.7	-0.0117889
1996-03-25	11111.8	0.7688
1996-03-26	10984.5	-1.15224
1996-03-27	11066.6	0.744637
1996-03-28	11030.6	-0.325833
1996-03-29	10957.2	-0.667645
1996-04-01	10926.8	-0.277829
1996-04-02	11144.6	1.97366
1996-04-03	11139.9	-0.0421818
1996-04-04	11139.9	0
1996-04-05	11139.9	0
1996-04-08	11139.9	0
1996-04-09	11107.4	-0.29217
1996-04-10	11077.6	-0.26865
1996-04-11	10892.6	-1.68414
1996-04-12	10849.8	-0.393701
1996-04-15	10949.6	0.915628
1996-04-16	11033	0.758786
1996-04-17	10962.7	-0.639218
1996-04-18	10909.3	-0.488297
1996-04-19	10818.5	-0.8358
1996-04-22	10910	0.842217
1996-04-23	10889.1	-0.191751
1996-04-24	10898.7	0.0881227
1996-04-25	10753.4	-1.34215
1996-04-26	10732.8	-0.191751
1996-04-29	10835.8	0.955099
1996-04-30	10964.5	1.18073
1996-05-02	10929.9	-0.316063
1996-05-03	10734.2	-1.80672
1996-05-06	10697.5	-0.342484
1996-05-07	10702.2	0.0439259
1996-05-08	10617.3	-0.796458
1996-05-09	10573	-0.418116
1996-05-10	10597.7	0.233341
1996-05-13	10746	1.38966
1996-05-14	10817.9	0.666858
1996-05-15	10863.8	0.423399
1996-05-16	10833.4	-0.280221
1996-05-17	10816.9	-0.152423
1996-05-20	10987.6	1.56576
1996-05-21	11088.8	0.916823
1996-05-22	11082.8	-0.0541233
1996-05-23	11030.8	-0.4703
1996-05-24	11019.2	-0.105215
1996-05-27	11081.7	0.565589
1996-05-28	11107	0.228044
1996-05-29	11200.6	0.839181
1996-05-30	11157.1	-0.389128
1996-05-31	11264.7	0.959788
1996-06-03	11059.8	-1.8357
1996-06-04	11086.9	0.244732
1996-06-05	11092.5	0.0504973
1996-06-06	11225.8	1.19455
1996-06-07	11196.6	-0.260454
1996-06-10	11143.2	-0.478071
1996-06-11	10993.6	-1.35162
1996-06-12	10958.7	-0.317962
1996-06-13	10866	-0.849501
1996-06-14	10865	-0.00920344
1996-06-17	10865	0
1996-06-18	10952.8	0.804852
1996-06-19	10904.5	-0.441958
1996-06-20	10904.5	0
1996-06-21	10855.3	-0.452211
1996-06-24	10959.7	0.957147
1996-06-25	10982.8	0.21055
1996-06-26	11059.9	0.699554
1996-06-27	11002.5	-0.520343
1996-06-28	11020.9	0.167095
1996-07-01	11002.6	-0.166186
1996-07-02	11084.4	0.740711
1996-07-03	11063.3	-0.190539
1996-07-04	11181.8	1.06541
1996-07-05	11177.1	-0.0420414
1996-07-08	10890.1	-2.60129
1996-07-09	10929.6	0.362059
1996-07-10	10911.8	-0.162993
1996-07-11	10921.4	0.0879395
1996-07-12	10802.7	-1.09281
1996-07-15	10800.1	-0.024071
1996-07-16	10628	-1.60634
1996-07-17	10609.1	-0.17799
1996-07-18	10711.2	0.95778
1996-07-19	10845.3	1.24419
1996-07-22	10798.3	-0.434309
1996-07-23	10865.3	0.618551
1996-07-24	10699.9	-1.53398
1996-07-25	10707	0.0663338
1996-07-26	10705.6	-0.0130764
1996-07-29	10651.8	-0.503808
1996-07-30	10585.9	-0.620597
1996-07-31	10681.4	0.898098
1996-08-01	10789.9	1.01066
1996-08-02	10962	1.58242
1996-08-05	11071.4	0.993046
1996-08-06	11134.6	0.569217
1996-08-07	11127.5	-0.0637855
1996-08-08	11164.4	0.331062
1996-08-09	11104	-0.542474
1996-08-12	11181.9	0.6991
1996-08-13	11165.7	-0.144982
1996-08-14	11166.8	0.00985111
1996-08-15	11158.4	-0.0752513
1996-08-16	11176	0.157604
1996-08-19	11213.5	0.334979
1996-08-20	11312.5	0.87899
1996-08-21	11436.5	1.09017
1996-08-22	11478.8	0.369186
1996-08-23	11424.6	-0.473293
1996-08-26	11424.6	0
1996-08-27	11338.9	-0.752963
1996-08-28	11379.5	0.35742
1996-08-29	11328.2	-0.45183
1996-08-30	11159	-1.50488
1996-09-02	11106.6	-0.470682
1996-09-03	10957.2	-1.35428
1996-09-04	11077	1.08741
1996-09-05	11040.5	-0.330056
1996-09-06	11025.6	-0.135049
1996-09-09	11212.6	1.68183
1996-09-10	11223.6	0.0980558
1996-09-11	11236.4	0.11398
1996-09-12	11251.7	0.136072
1996-09-13	11369	1.03711
1996-09-16	11567.9	1.73437
1996-09-17	11621.6	0.463141
1996-09-18	11594	-0.237771
1996-09-19	11586.7	-0.0629834
1996-09-20	11592.4	0.0491822
1996-09-23	11622.1	0.255875
1996-09-24	11546.7	-0.650878
1996-09-25	11603.5	0.490709
1996-09-26	11636.1	0.280556
1996-09-27	11759.4	1.05406
1996-10-03	12014.6	2.14697
1996-10-04	11905.5	-0.91221
1996-10-07	12133.1	1.89368
1996-10-08	12106.8	-0.216998
1996-10-09	12250.6	1.18076
1996-10-10	12242.5	-0.0661411
1996-10-11	12218.4	-0.197049
1996-10-14	12330.4	0.912475
1996-10-15	12490.7	1.29166
1996-10-16	12396.2	-0.759439
1996-10-17	12436.8	0.326985
1996-10-18	12510.1	0.58765
1996-10-21	12510.1	0
1996-10-22	12444.7	-0.524149
1996-10-23	12492.4	0.382563
1996-10-24	12473.6	-0.150605
1996-10-25	12388.4	-0.685386
1996-10-28	12262.8	-1.01903
1996-10-29	12192.2	-0.577389
1996-10-30	12405.5	1.73435
1996-10-31	12477.6	0.579511
1996-11-01	12529.3	0.413486
1996-11-04	12559.4	0.239949
1996-11-05	12502.7	-0.452477
1996-11-06	12775.5	2.15847
1996-11-07	12735.3	-0.315161
1996-11-08	12751.2	0.124772
1996-11-11	12771.9	0.162206
1996-11-12	12806.3	0.268979
1996-11-13	12943.7	1.06719
1996-11-14	13004.8	0.470934
1996-11-15	12889.4	-0.891325
1996-11-18	13042.8	1.1831
1996-11-19	13056.9	0.108047
1996-11-20	13167.2	0.841216
1996-11-21	13099.6	-0.514719
1996-11-22	13116.8	0.131216
1996-11-25	13239.4	0.930338
1996-11-26	13485.3	1.8403
1996-11-27	13531	0.338315
1996-11-28	13310.8	-1.64076
1996-11-29	13393.9	0.622364
1996-12-02	13517.6	0.919316
1996-12-03	13456.3	-0.454514
1996-12-04	13434.2	-0.16437
1996-12-05	13491.6	0.426358
1996-12-06	13102.7	-2.9249
1996-12-09	13144.2	0.316228
1996-12-10	13342.5	1.49738
1996-12-11	13189.6	-1.15258
1996-12-12	13053.3	-1.03877
1996-12-13	12784.1	-2.08388
1996-12-16	12937.5	1.19279
1996-12-17	12815.4	-0.94825
1996-12-18	12766	-0.386219
1996-12-19	12846.6	0.62938
1996-12-20	13131.4	2.19271
1996-12-23	13331.5	1.51233
1996-12-24	13341.6	0.0757317
1996-12-25	13341.6	0
1996-12-26	13341.6	0
1996-12-27	13404.1	0.467366
1996-12-30	13480.8	0.570582
1996-12-31	13451.5	-0.217583
1997-01-02	13203.4	-1.86163
1997-01-03	13222.8	0.146824
1997-01-06	13443.9	1.65829
1997-01-07	13420.2	-0.176444
1997-01-08	13454.9	0.258232
1997-01-09	13198.1	-1.92705
1997-01-10	13191.5	-0.0500197
1997-01-13	13289.2	0.737899
1997-01-14	13293.9	0.0353608
1997-01-15	13766.7	3.49473
1997-01-16	13830.7	0.463813
1997-01-17	13856.4	0.185646
1997-01-20	13868.2	0.085123
1997-01-21	13732.8	-0.981132
1997-01-22	13692.8	-0.291698
1997-01-23	13610.3	-0.604329
1997-01-24	13379.6	-1.70957
1997-01-27	13294.9	-0.635066
1997-01-28	13403.3	0.812044
1997-01-29	13285.4	-0.883526
1997-01-30	13288.4	0.0225786
1997-01-31	13321.8	0.251032
1997-02-17	13144.6	-1.33908
1997-02-18	13102.9	-0.317745
1997-02-19	13106.3	0.0259451
1997-02-20	13411.3	2.30046
1997-02-21	13444.9	0.250222
1997-02-24	13375.7	-0.516022
1997-02-25	13520.3	1.07526
1997-02-26	13541.8	0.158894
1997-02-27	13546.6	0.0354395
1997-02-28	13398.7	-1.09779
1997-03-03	13507.3	0.807259
1997-03-04	13450.1	-0.424374
1997-03-05	13410.8	-0.292619
1997-03-06	13416.4	0.0417487
1997-03-07	13337.4	-0.590572
1997-03-10	13268.8	-0.51567
1997-03-11	13252.2	-0.125184
1997-03-12	13119.1	-1.00944
1997-03-13	12917.1	-1.55172
1997-03-14	12736.5	-1.40801
1997-03-17	12838.5	0.797658
1997-03-18	12748.9	-0.700348
1997-03-19	12651.4	-0.767711
1997-03-20	12472.3	-1.42577
1997-03-21	12489.3	0.136209
1997-03-24	12749.1	2.05884
1997-03-25	12832.5	0.652033
1997-03-26	12776.4	-0.43813
1997-03-27	12534.3	-1.91308
1997-03-28	12534.3	0
1997-03-31	12534.3	0
1997-04-01	12074.2	-3.73979
1997-04-02	12136.3	0.513002
1997-04-03	12055.2	-0.670486
1997-04-04	12204.6	1.23168
1997-04-07	12287.8	0.679397
1997-04-08	12398.6	0.897666
1997-04-09	12426.7	0.226382
1997-04-10	12358.7	-0.548712
1997-04-11	12516.6	1.26955
1997-04-14	12296	-1.77818
1997-04-15	12342	0.373407
1997-04-16	12581.3	1.92035
1997-04-17	12516.2	-0.518778
1997-04-18	12541.1	0.198745
1997-04-21	12626	0.674693
1997-04-22	12580.9	-0.357839
1997-04-23	12707	0.997323
1997-04-24	12726.8	0.155698
1997-04-25	12645.8	-0.638486
1997-04-28	12610.2	-0.281913
1997-04-29	12600.4	-0.0777451
1997-04-30	12903.3	2.37545
1997-05-05	13399.3	3.77194
1997-05-06	13579.3	1.33441
1997-05-07	13605.9	0.195695
1997-05-08	13740.3	0.98296
1997-05-09	13930.8	1.37691
1997-05-12	13987.8	0.40833
1997-05-13	13906.5	-0.582916
1997-05-14	14153.6	1.76127
1997-05-15	14041.9	-0.792329
1997-05-16	14062.4	0.145885
1997-05-19	14108.8	0.329415
1997-05-20	14236.2	0.89893
1997-05-21	14235.5	-0.00491716
1997-05-22	14212	-0.165217
1997-05-23	14331.7	0.838719
1997-05-26	14574.6	1.68064
1997-05-27	14540.2	-0.236306
1997-05-28	14556.5	0.11204
1997-05-29	14416.6	-0.965731
1997-05-30	14757.8	2.33914
1997-06-02	14991	1.56783
1997-06-03	14760.2	-1.55157
1997-06-04	14831.6	0.482567
1997-06-05	14795.5	-0.243696
1997-06-06	14655.1	-0.953468
1997-06-09	14655.1	0
1997-06-10	14439.7	-1.4807
1997-06-11	14421.5	-0.126121
1997-06-12	13924.3	-3.50846
1997-06-13	14112.6	1.34325
1997-06-16	14394.6	1.97851
1997-06-17	14307.2	-0.609023
1997-06-18	14203.9	-0.724633
1997-06-19	14506.5	2.10803
1997-06-20	15154.4	4.36941
1997-06-23	15021.2	-0.882838
1997-06-24	14891	-0.870553
1997-06-25	15065	1.16172
1997-06-26	15127	0.410705
1997-06-27	15196.8	0.460365
1997-07-02	15196.8	0
1997-07-03	15055.7	-0.932822
1997-07-04	14823	-1.55766
1997-07-07	14858.6	0.239879
1997-07-08	14792.2	-0.447881
1997-07-09	14703.7	-0.600085
1997-07-10	14839.2	0.917317
1997-07-11	15225.3	2.56862
1997-07-14	15370.9	0.951759
1997-07-15	15487.2	0.753776
1997-07-16	15446	-0.266381
1997-07-17	15706.3	1.67118
1997-07-18	15570.4	-0.869023
1997-07-21	15536.3	-0.219245
1997-07-22	15446.8	-0.577736
1997-07-23	15738.8	1.87271
1997-07-24	15709.2	-0.188247
1997-07-25	15658.1	-0.325817
1997-07-28	15666.6	0.0542703
1997-07-29	15772.1	0.67115
1997-07-30	15983.2	1.32956
1997-07-31	16365.7	2.36495
1997-08-01	16379.2	0.0824556
1997-08-04	16259.6	-0.732873
1997-08-05	16371.5	0.685851
1997-08-06	16541.6	1.03364
1997-08-07	16673.3	0.793022
1997-08-08	16647.5	-0.154858
1997-08-11	16460.5	-1.12965
1997-08-12	16383.4	-0.469494
1997-08-13	16482.9	0.605485
1997-08-14	16497.7	0.0897497
1997-08-15	16096.9	-2.45943
1997-08-18	16096.9	0
1997-08-19	15477.3	-3.92523
1997-08-20	15855.7	2.41546
1997-08-21	15654	-1.28026
1997-08-22	15429.8	-1.44258
1997-08-25	15598.9	1.08997
1997-08-26	15547.2	-0.331984
1997-08-27	15534	-0.0849388
1997-08-28	14876.1	-4.32753
1997-08-29	14135.2	-5.10878
1997-09-01	13425.7	-5.14974
1997-09-02	13735.3	2.27984
1997-09-03	14714	6.88303
1997-09-04	14199.2	-3.56138
1997-09-05	14563.6	2.53396
1997-09-08	14806.5	1.6541
1997-09-09	14996.7	1.27639
1997-09-10	14805.4	-1.28382
1997-09-11	14308.3	-3.41522
1997-09-12	14470.5	1.12723
1997-09-15	14630.7	1.101
1997-09-16	14411.2	-1.51164
1997-09-17	14411.2	0
1997-09-18	14419.5	0.0575775
1997-09-19	14384.1	-0.245803
1997-09-22	14108.1	-1.93743
1997-09-23	14094.4	-0.0971545
1997-09-24	14205.4	0.784462
1997-09-25	14636.6	2.99031
1997-09-26	14710.9	0.506347
1997-09-29	14864.4	1.03804
1997-09-30	15049.3	1.23624
1997-10-06	14776.8	-1.82731
1997-10-07	14810.8	0.229826
1997-10-08	14838.5	0.186851
1997-10-09	14273.1	-3.88485
1997-10-10	14273.1	0
1997-10-13	14072.9	-1.41257
1997-10-14	13836.6	-1.69337
1997-10-15	13384.2	-3.32423
1997-10-16	13567.3	1.35876
1997-10-17	13601	0.248083
1997-10-20	12970.9	-4.74349
1997-10-21	12403.1	-4.47619
1997-10-22	11637.8	-6.3688
1997-10-23	10426.3	-10.9927
1997-10-24	11144.3	6.65967
1997-10-27	10498.2	-5.97243
1997-10-28	9059.9	-14.7346
1997-10-29	10765.3	17.247
1997-10-30	10362.9	-3.80959
1997-10-31	10623.8	2.48646
1997-11-03	11255.1	5.77246
1997-11-04	10780.8	-4.30546
1997-11-05	10681.8	-0.922542
1997-11-06	10412.6	-2.55247
1997-11-07	10104.5	-3.00357
1997-11-10	9992.8	-1.1116
1997-11-11	10004.1	0.113018
1997-11-12	9607.9	-4.04093
1997-11-13	9720.8	1.16822
1997-11-14	9957.3	2.4038
1997-11-17	10419.8	4.54019
1997-11-18	10245.2	-1.68985
1997-11-19	10154.4	-0.890219
1997-11-20	10050.7	-1.02648
1997-11-21	10548.2	4.83129
1997-11-24	10586.4	0.361493
1997-11-25	10325.6	-2.49439
1997-11-26	10590.1	2.52934
1997-11-27	10583.1	-0.0661213
1997-11-28	10526.9	-0.53245
1997-12-01	10750.9	2.10556
1997-12-02	11216.4	4.23875
1997-12-03	11207.6	-0.0784873
1997-12-04	11474.9	2.35699
1997-12-05	11527.6	0.458212
1997-12-08	11722.9	1.68
1997-12-09	11490.7	-2.00062
1997-12-10	11022.4	-4.16084
1997-12-11	10420.2	-5.61833
1997-12-12	10614.7	1.84936
1997-12-15	10435.2	-1.70551
1997-12-16	10346.4	-0.854607
1997-12-17	10692.7	3.29226
1997-12-18	10754.1	0.572581
1997-12-19	10405.8	-3.29237
1997-12-22	10172.5	-2.26753
1997-12-23	10368.1	1.90458
1997-12-24	10342.4	-0.248183
1997-12-25	10342.4	0
1997-12-26	10342.4	0
1997-12-29	10503	1.5409
1997-12-30	10755.2	2.37284
1997-12-31	10722.8	-0.301704
1998-01-05	10303.5	-3.98887
1998-01-06	10135.5	-1.64395
1998-01-07	9538.6	-6.06974
1998-01-08	9254.5	-3.02368
1998-01-09	8894.6	-3.96656
1998-01-12	8121.1	-9.09787
1998-01-13	8720	7.11536
1998-01-14	9226.6	5.64714
1998-01-15	8579	-7.27733
1998-01-16	8900	3.67339
1998-01-19	9400.4	5.4701
1998-01-20	9433.7	0.353614
1998-01-21	9246.8	-2.00108
1998-01-22	8883.7	-4.00594
1998-01-23	8920.2	0.410023
1998-02-09	10873.2	19.7983
1998-02-10	10859.7	-0.124236
1998-02-11	10793.4	-0.612385
1998-02-12	10620	-1.61958
1998-02-13	10274.6	-3.30642
1998-02-16	10124	-1.4766
1998-02-17	10232	1.06112
1998-02-18	10671	4.20097
1998-02-19	10581.3	-0.844149
1998-02-20	10600	0.176571
1998-02-23	10685.2	0.800561
1998-02-24	10683.3	-0.0177832
1998-02-25	10886.7	1.88601
1998-02-26	11224.8	3.05838
1998-02-27	11480.7	2.25417
1998-03-02	11318.8	-1.42023
1998-03-03	11425.5	0.938264
1998-03-04	11350.8	-0.655947
1998-03-05	10803.7	-4.93996
1998-03-06	10919.5	1.06615
1998-03-09	10994.1	0.680858
1998-03-10	10898.6	-0.872442
1998-03-11	11118.9	2.0012
1998-03-12	10902.5	-1.96542
1998-03-13	11057	1.40716
1998-03-16	11181.5	1.11969
1998-03-17	11255.5	0.659627
1998-03-18	11121.7	-1.19587
1998-03-19	11445	2.86548
1998-03-20	11564.2	1.03612
1998-03-23	11594.3	0.259948
1998-03-24	11645.4	0.439765
1998-03-25	11810.6	1.40862
1998-03-26	11757.9	-0.447208
1998-03-27	11735.5	-0.190692
1998-03-30	11503.8	-1.9941
1998-03-31	11518.7	0.129439
1998-04-01	11331.4	-1.63942
1998-04-02	11189.7	-1.25839
1998-04-03	11052.7	-1.2319
1998-04-06	11052.7	0
1998-04-07	11049.4	-0.0298614
1998-04-08	11314.5	2.3709
1998-04-09	11342	0.242756
1998-04-10	11342	0
1998-04-13	11342	0
1998-04-14	11420.3	0.687982
1998-04-15	11371.1	-0.431742
1998-04-16	11187.8	-1.62512
1998-04-17	11001.3	-1.68105
1998-04-20	11151.6	1.35695
1998-04-21	10968.3	-1.65737
1998-04-22	10977.5	0.0838429
1998-04-23	10918.9	-0.535249
1998-04-24	10879.9	-0.357818
1998-04-27	10593.7	-2.66576
1998-04-28	10678.6	0.798319
1998-04-29	10471.1	-1.96188
1998-04-30	10383.7	-0.838851
1998-05-04	10439.4	0.535368
1998-05-05	10153.7	-2.77548
1998-05-06	10109.1	-0.439427
1998-05-07	9971.93	-1.36658
1998-05-08	10060.4	0.883079
1998-05-11	10096.4	0.357102
1998-05-12	9841.51	-2.55668
1998-05-13	9469.29	-3.85552
1998-05-14	9591.95	1.28703
1998-05-15	9538.39	-0.55995
1998-05-18	9411.97	-1.33424
1998-05-19	9449.11	0.393827
1998-05-20	9549.18	1.05347
1998-05-21	9670.45	1.26196
1998-05-22	9555.98	-1.19077
1998-05-25	9544.53	-0.119892
1998-05-26	9482.21	-0.65508
1998-05-27	8983.43	-5.40356
1998-05-28	8877.94	-1.18122
1998-05-29	8934.56	0.635735
1998-06-01	8612.01	-3.67692
1998-06-02	8598.17	-0.160835
1998-06-03	8819.22	2.5384
1998-06-04	8558.43	-3.00167
1998-06-05	8569.47	0.128912
1998-06-08	8586.63	0.200046
1998-06-09	8391.46	-2.29918
1998-06-10	7979.37	-5.03551
1998-06-11	7886.07	-1.17615
1998-06-12	7915.44	0.371737
1998-06-15	7462.5	-5.89248
1998-06-16	7526.45	0.8533
1998-06-17	8004.35	6.15617
1998-06-18	8515.97	6.19581
1998-06-19	8591.91	0.887784
1998-06-22	8204.21	-4.61736
1998-06-23	8219.67	0.188263
1998-06-24	8296.77	0.933622
1998-06-25	8665.83	4.35214
1998-06-26	8607.86	-0.671197
1998-06-29	8460.71	-1.72426
1998-06-30	8543.1	0.969085
1998-07-01	8543.1	0
1998-07-02	8866.16	3.71178
1998-07-03	8639.31	-2.59191
1998-07-06	8484.12	-1.81265
1998-07-07	8444.18	-0.471873
1998-07-08	8629.18	2.1672
1998-07-09	8433.78	-2.29044
1998-07-10	8205.77	-2.74075
1998-07-13	8099.2	-1.30723
1998-07-14	8178.93	0.979604
1998-07-15	8456.22	3.33409
1998-07-16	8586.57	1.52971
1998-07-17	8628.93	0.492116
1998-07-20	8493.25	-1.58488
1998-07-21	8564.55	0.835986
1998-07-22	8420.72	-1.69363
1998-07-23	8176.25	-2.94617
1998-07-24	8257.46	0.988342
1998-07-27	7984.43	-3.36236
1998-07-28	7926.1	-0.733228
1998-07-29	7808.83	-1.4906
1998-07-30	7906.16	1.23871
1998-07-31	7936.2	0.379237
1998-08-03	7552.77	-4.95202
1998-08-04	7580.8	0.370435
1998-08-05	7466.43	-1.52018
1998-08-06	7254.36	-2.88143
1998-08-07	7018.41	-3.3066
1998-08-10	7034.62	0.230698
1998-08-11	6779.95	-3.68739
1998-08-12	6859.48	1.16619
1998-08-13	6660.42	-2.94491
1998-08-14	7224.69	8.13218
1998-08-17	7224.69	0
1998-08-18	7210.92	-0.190778
1998-08-19	7622.58	5.55184
1998-08-20	7742.53	1.56136
1998-08-21	7527.61	-2.81509
1998-08-24	7845.48	4.136
1998-08-25	7890.09	0.566997
1998-08-26	7834.4	-0.708325
1998-08-27	7922.97	1.12418
1998-08-28	7829.74	-1.18368
1998-08-31	7275.04	-7.348
1998-09-01	7062.47	-2.96545
1998-09-02	7355.67	4.06766
1998-09-03	7318.59	-0.505376
1998-09-04	7488.47	2.29468
1998-09-07	8076.76	7.56263
1998-09-08	8189.25	1.38315
1998-09-09	7905.45	-3.52699
1998-09-10	7849.96	-0.704396
1998-09-11	7578.48	-3.51958
1998-09-14	7661.86	1.09421
1998-09-15	7733.47	0.930289
1998-09-16	7860.68	1.63155
1998-09-17	7576.57	-3.68125
1998-09-18	7445.96	-1.7389
1998-09-21	7170.23	-3.77339
1998-09-22	7373.51	2.79561
1998-09-23	7504.39	1.75943
1998-09-24	7834.61	4.30629
1998-09-25	7701.61	-1.71217
1998-09-28	7946.04	3.12443
1998-09-29	7837.61	-1.37398
1998-09-30	7883.46	0.583295
1998-10-05	7564.54	-4.12954
1998-10-06	7564.54	0
1998-10-07	7744.72	2.35398
1998-10-08	7939.51	2.48402
1998-10-09	8506.79	6.90131
1998-10-12	8990.27	5.52782
1998-10-13	9008.83	0.206233
1998-10-14	8840.01	-1.89172
1998-10-15	8970.42	1.46445
1998-10-16	9777.01	8.61012
1998-10-19	9599.05	-1.83696
1998-10-20	9642.75	0.45422
1998-10-21	9662.12	0.200675
1998-10-22	9658.58	-0.0366446
1998-10-23	9817.75	1.63453
1998-10-26	9778.91	-0.396395
1998-10-27	9927.05	1.50353
1998-10-28	9927.05	0
1998-10-29	9931.46	0.0444142
1998-10-30	10154.9	2.22528
1998-11-02	10170.1	0.148979
1998-11-03	10358.5	1.83593
1998-11-04	10508.2	1.43513
1998-11-05	10222	-2.76204
1998-11-06	10139.8	-0.807696
1998-11-09	9851.93	-2.8796
1998-11-10	9721.33	-1.33449
1998-11-11	10137.3	4.19012
1998-11-12	9948.18	-1.8834
1998-11-13	9997.99	0.499445
1998-11-16	10298.1	2.95744
1998-11-17	10148.7	-1.46138
1998-11-18	10213.4	0.635791
1998-11-19	10313.3	0.973178
1998-11-20	10233.4	-0.778135
1998-11-23	10514.5	2.71051
1998-11-24	10851.7	3.15646
1998-11-25	10721	-1.21192
1998-11-26	10778.9	0.538887
1998-11-27	10742.1	-0.342084
1998-11-30	10402.3	-3.21427
1998-12-01	9975.85	-4.18617
1998-12-02	10055.8	0.798042
1998-12-03	10046.1	-0.0958117
1998-12-04	9963.14	-0.829719
1998-12-07	10428.8	4.56808
1998-12-08	10351.1	-0.748227
1998-12-09	10361.3	0.0985884
1998-12-10	10315.4	-0.443494
1998-12-11	9952	-3.58683
1998-12-14	9825.21	-1.2822
1998-12-15	9952.84	1.29064
1998-12-16	9939.39	-0.135229
1998-12-17	10083.3	1.43759
1998-12-18	10226.2	1.40744
1998-12-21	10396	1.64661
1998-12-22	10322.6	-0.709029
1998-12-23	10158.8	-1.59964
1998-12-24	10292.2	1.30509
1998-12-25	10292.2	0
1998-12-28	10170.1	-1.19304
1998-12-29	10226	0.547459
1998-12-30	10121.4	-1.02746
1998-12-31	10048.6	-0.722462
1999-01-04	9809.17	-2.41137
1999-01-05	9891.06	0.831366
1999-01-06	10233.8	3.40646
1999-01-07	10693.6	4.39467
1999-01-08	10722.7	0.272036
1999-01-11	10634.3	-0.828118
1999-01-12	10711.6	0.724173
1999-01-13	10273.8	-4.17295
1999-01-14	10183.1	-0.886162
1999-01-15	10147.4	-0.351491
1999-01-18	10402.5	2.48325
1999-01-19	10290.1	-1.08668
1999-01-20	10314.9	0.240718
1999-01-21	10048.6	-2.61601
1999-01-22	9738.52	-3.13412
1999-01-25	9499.5	-2.485
1999-01-26	9509.83	0.108683
1999-01-27	9719.66	2.18246
1999-01-28	9360.96	-3.76028
1999-01-29	9506.9	1.547
1999-02-01	9599.55	0.969837
1999-02-02	9502.72	-1.01381
1999-02-03	9419.85	-0.875891
1999-02-04	9438.65	0.19938
1999-02-05	9190.2	-2.66753
1999-02-08	9139.6	-0.552108
1999-02-09	9244.49	1.14111
1999-02-10	9076.33	-1.83578
1999-02-11	9146.8	0.773417
1999-02-12	9425.42	3.00062
1999-02-23	9433.99	0.090883
1999-02-24	9677.57	2.54917
1999-02-25	9658.07	-0.2017
1999-02-26	9858.49	2.05392
1999-03-01	10020.5	1.6296
1999-03-02	9913.58	-1.07235
1999-03-03	9922.4	0.0889293
1999-03-04	9912.76	-0.0972011
1999-03-05	10241.1	3.25882
1999-03-08	10264	0.223066
1999-03-09	10533	2.58668
1999-03-10	10749	2.03052
1999-03-11	10662.8	-0.805167
1999-03-12	10801.8	1.29471
1999-03-15	10836.9	0.32442
1999-03-16	10911.2	0.684108
1999-03-17	10940.1	0.263783
1999-03-18	10659.3	-2.59976
1999-03-19	11082.9	3.89706
1999-03-22	11107.2	0.219196
1999-03-23	11041	-0.598063
1999-03-24	10711.3	-3.03135
1999-03-25	10826.1	1.06597
1999-03-26	10803.3	-0.211009
1999-03-29	10688.5	-1.0687
1999-03-30	10940.2	2.32794
1999-03-31	10942.2	0.0181881
1999-04-01	11073	1.1881
1999-04-02	11073	0
1999-04-05	11073	0
1999-04-06	11073	0
1999-04-07	11614.9	4.77783
1999-04-08	11727.8	0.967933
1999-04-09	11914.1	1.57571
1999-04-12	11744.7	-1.43171
1999-04-13	11899.7	1.31069
1999-04-14	11834.1	-0.552462
1999-04-15	11962.2	1.07665
1999-04-16	12490.3	4.31982
1999-04-19	12766.4	2.18675
1999-04-20	12409.8	-2.8335
1999-04-21	12543.8	1.07385
1999-04-22	12933.5	3.06006
1999-04-23	12905.3	-0.218586
1999-04-26	13127	1.70346
1999-04-27	13364.8	1.79509
1999-04-28	13133.4	-1.74658
1999-04-29	13179.7	0.351992
1999-04-30	13333.2	1.15794
1999-05-04	13559.7	1.68443
1999-05-05	13586.2	0.195389
1999-05-06	13570.2	-0.117615
1999-05-07	12997.4	-4.31275
1999-05-10	13163.2	1.26734
1999-05-11	12874.4	-2.21865
1999-05-12	13013	1.0708
1999-05-13	13053.7	0.312277
1999-05-14	12855.5	-1.5296
1999-05-17	12588.6	-2.09816
1999-05-18	12627.1	0.305366
1999-05-19	12403.1	-1.78956
1999-05-20	12375.4	-0.223742
1999-05-21	12272.1	-0.838059
1999-05-24	12436.9	1.3333
1999-05-25	12346.9	-0.725881
1999-05-26	12409.2	0.502908
1999-05-27	12308.5	-0.814239
1999-05-28	12059.2	-2.04605
1999-05-31	12147.1	0.72601
1999-06-01	12363.6	1.76613
1999-06-02	12458.6	0.766092
1999-06-03	12471.6	0.10405
1999-06-04	12415.5	-0.450595
1999-06-07	12837.4	3.34131
1999-06-08	12864.9	0.213756
1999-06-09	12874.4	0.0742834
1999-06-10	12839.1	-0.274564
1999-06-11	12992.8	1.18955
1999-06-14	13007.6	0.113922
1999-06-15	12935.4	-0.556298
1999-06-16	13155.1	1.68425
1999-06-17	13408.3	1.90606
1999-06-18	13408.3	0
1999-06-21	13994.2	4.27734
1999-06-22	14004.9	0.0760739
1999-06-23	13976	-0.206141
1999-06-24	13780.1	-1.41175
1999-06-25	13784.5	0.0318524
1999-06-28	13840.3	0.403841
1999-06-29	13765.5	-0.541917
1999-06-30	13532.1	-1.70971
1999-07-01	13532.1	0
1999-07-02	14184.6	4.70879
1999-07-05	14506.7	2.24579
1999-07-06	14372.6	-0.928906
1999-07-07	14257.4	-0.804544
1999-07-08	14226.3	-0.218651
1999-07-09	14222.6	-0.0262225
1999-07-12	14061.8	-1.13654
1999-07-13	13980.9	-0.577049
1999-07-14	13575.6	-2.94224
1999-07-15	13758.9	1.34133
1999-07-16	13545.2	-1.565
1999-07-19	13447.1	-0.726949
1999-07-20	13600.4	1.13335
1999-07-21	13419.7	-1.33784
1999-07-22	13369.1	-0.377771
1999-07-23	13093.7	-2.08119
1999-07-26	12866.5	-1.75026
1999-07-27	13075.1	1.60803
1999-07-28	13140.4	0.498408
1999-07-29	13117.8	-0.171984
1999-07-30	13186.9	0.524774
1999-08-02	13435.4	1.86744
1999-08-03	13473.8	0.285478
1999-08-04	13591	0.865925
1999-08-05	13254.3	-2.50842
1999-08-06	13167.1	-0.660679
1999-08-09	12945.5	-1.69723
1999-08-10	12596.7	-2.73103
1999-08-11	12437.8	-1.26954
1999-08-12	12779.8	2.71217
1999-08-13	12608.2	-1.35161
1999-08-16	12894.8	2.24768
1999-08-17	12783.2	-0.86939
1999-08-18	12993.1	1.62898
1999-08-19	13403.6	3.11041
1999-08-20	13566.7	1.20986
1999-08-23	13573.7	0.0509941
1999-08-24	13633.9	0.442599
1999-08-25	13479.1	-1.14146
1999-08-26	13608.4	0.954322
1999-08-27	13383.1	-1.66908
1999-08-30	13688.7	2.25728
1999-08-31	13482.8	-1.51552
1999-09-01	13544.2	0.45451
1999-09-02	13367.6	-1.31268
1999-09-03	13178.3	-1.42586
1999-09-06	13385.2	1.55743
1999-09-07	13396.1	0.0816243
1999-09-08	13356.6	-0.294998
1999-09-09	13854.9	3.66246
1999-09-10	13855.9	0.00757827
1999-09-13	13860.9	0.035502
1999-09-14	13804	-0.410774
1999-09-15	13430.6	-2.74249
1999-09-16	13430.6	0
1999-09-17	13484.8	0.403041
1999-09-20	13472.4	-0.092517
1999-09-21	13420.5	-0.386051
1999-09-22	13187.6	-1.75019
1999-09-23	13214.4	0.203166
1999-09-24	13032.1	-1.38969
1999-09-27	12760.5	-2.10619
1999-09-28	12844.9	0.659785
1999-09-29	12834.9	-0.0781937
1999-09-30	12733.2	-0.795135
1999-10-08	13112.4	2.9344
1999-10-11	12992.7	-0.917067
1999-10-12	12759.4	-1.81249
1999-10-13	12475.9	-2.2468
1999-10-14	12486.8	0.0877309
1999-10-15	12299.1	-1.51492
1999-10-18	12299.1	0
1999-10-19	12134.1	-1.35023
1999-10-20	12498.6	2.95913
1999-10-21	12523	0.195352
1999-10-22	12863.1	2.67942
1999-10-25	13034.2	1.32139
1999-10-26	12797.4	-1.83347
1999-10-27	12709.1	-0.692455
1999-10-28	12758.9	0.391159
1999-10-29	13257	3.82944
1999-11-01	13322.1	0.490312
1999-11-02	13335.8	0.103009
1999-11-03	13257.3	-0.590454
1999-11-04	13651.5	2.92995
1999-11-05	13610.3	-0.302548
1999-11-08	13521.1	-0.657249
1999-11-09	13669.7	1.09295
1999-11-10	13975.5	2.2127
1999-11-11	14105.7	0.927102
1999-11-12	14189.7	0.593456
1999-11-15	14562.2	2.59163
1999-11-16	14689.5	0.869973
1999-11-17	14704.5	0.102198
1999-11-18	14721.7	0.11731
1999-11-19	15073.1	2.35864
1999-11-22	15285	1.39622
1999-11-23	15393.2	0.705194
1999-11-24	15307.3	-0.559732
1999-11-25	14998.8	-2.03603
1999-11-26	15274.5	1.82185
1999-11-29	15461.1	1.21411
1999-11-30	15377.2	-0.54426
1999-12-01	15422.5	0.294354
1999-12-02	15603	1.1637
1999-12-03	15840.4	1.50985
1999-12-06	16168.6	2.05081
1999-12-07	16073.1	-0.592588
1999-12-08	15989.4	-0.522169
1999-12-09	16371	2.35837
1999-12-10	16380.2	0.0565476
1999-12-13	16442.1	0.377183
1999-12-14	16282.7	-0.974253
1999-12-15	15825.3	-2.84926
1999-12-16	15571.4	-1.61772
1999-12-17	15986.4	2.63019
1999-12-21	16248.7	1.62801
1999-12-22	16192.4	-0.347337
1999-12-23	16296.1	0.638259
1999-12-24	16833.3	3.24333
1999-12-27	16833.3	0
1999-12-28	16928.3	0.562831
1999-12-29	16660.8	-1.59263
1999-12-30	16962.1	1.79216
2000-01-04	17072.8	0.650628
2000-01-05	15846.7	-7.45252
2000-01-06	15153.2	-4.47488
2000-01-07	15405.6	1.65193
2000-01-10	15848.1	2.83197
2000-01-11	15862.1	0.0879842
2000-01-12	15714.2	-0.936785
2000-01-13	15634	-0.511929
2000-01-14	15542.2	-0.588464
2000-01-17	15574.6	0.207798
2000-01-18	15789.2	1.36873
2000-01-19	15275.3	-3.30864
2000-01-20	15215.3	-0.393761
2000-01-21	15108.4	-0.705062
2000-01-24	15167.5	0.390673
2000-01-25	15103	-0.426223
2000-01-26	15427.7	2.12698
2000-01-27	15917.8	3.12727
2000-01-28	16185.9	1.67044
2000-01-31	15532.3	-4.12187
2000-02-01	15653.9	0.779323
2000-02-02	15789.8	0.86479
2000-02-14	17189	8.49019
2000-02-15	16688.2	-2.95678
2000-02-16	17043.4	2.1063
2000-02-17	16981.2	-0.365383
2000-02-18	16599.2	-2.27565
2000-02-21	16322.4	-1.68155
2000-02-22	16255.2	-0.412555
2000-02-23	16376.8	0.745408
2000-02-24	17058.7	4.07929
2000-02-25	17201	0.830837
2000-02-28	16984.4	-1.26687
2000-02-29	17169.4	1.08334
2000-03-01	16843.6	-1.91609
2000-03-02	16936.8	0.551919
2000-03-03	17285.2	2.03636
2000-03-06	17758.8	2.7026
2000-03-07	17865.4	0.598473
2000-03-08	17951.4	0.480614
2000-03-09	17637	-1.76691
2000-03-10	17831.9	1.09861
2000-03-13	17096.7	-4.21025
2000-03-14	16929.2	-0.984671
2000-03-15	16747.2	-1.08065
2000-03-16	16359	-2.34529
2000-03-17	17083	4.3305
2000-03-20	17234.5	0.882764
2000-03-21	17200	-0.200265
2000-03-22	17547	1.99771
2000-03-23	17715.6	0.95592
2000-03-24	17784.6	0.388675
2000-03-27	18292.9	2.81796
2000-03-28	18301.7	0.0482586
2000-03-29	18096.4	-1.1282
2000-03-30	17467.2	-3.53894
2000-03-31	17406.5	-0.347598
2000-04-03	16892.9	-2.99508
2000-04-04	16892.9	0
2000-04-05	16318.4	-3.45994
2000-04-06	16491.4	1.05427
2000-04-07	16941.7	2.69384
2000-04-10	16850.7	-0.538229
2000-04-11	16487.7	-2.17824
2000-04-12	16577.1	0.54094
2000-04-13	16352.6	-1.36372
2000-04-14	16142.8	-1.29128
2000-04-17	14762.4	-8.93903
2000-04-18	15278.3	3.43535
2000-04-19	15427.2	0.969736
2000-04-20	15367.1	-0.390072
2000-04-21	15367.1	0
2000-04-24	15367.1	0
2000-04-25	15380	0.0837151
2000-04-26	15227.4	-0.997283
2000-04-27	15192.9	-0.226954
2000-04-28	15519.3	2.12582
2000-05-08	14901	-4.06561
2000-05-09	14776.9	-0.836317
2000-05-10	14492.9	-1.94049
2000-05-11	14492.9	0
2000-05-12	15111.9	4.18249
2000-05-15	14881.3	-1.53798
2000-05-16	15160.3	1.85741
2000-05-17	14827.8	-2.2175
2000-05-18	14322.6	-3.46658
2000-05-19	14478.3	1.08095
2000-05-22	14140.7	-2.35889
2000-05-23	14257.2	0.820135
2000-05-24	13934	-2.29302
2000-05-25	13921.1	-0.092766
2000-05-26	13722.7	-1.43514
2000-05-29	13975.1	1.82236
2000-05-30	13990.9	0.113209
2000-05-31	14713.9	5.03828
2000-06-01	14941.2	1.53319
2000-06-02	15284.1	2.26912
2000-06-05	15861.7	3.70931
2000-06-06	15861.7	0
2000-06-07	15900.1	0.241675
2000-06-08	15876.9	-0.145577
2000-06-09	16120.3	1.52098
2000-06-12	16055	-0.405342
2000-06-13	15692.9	-2.28125
2000-06-14	15857.1	1.04045
2000-06-15	16080.3	1.3982
2000-06-16	16434.4	2.17781
2000-06-19	16267.5	-1.02081
2000-06-20	16086.7	-1.11721
2000-06-21	16238.1	0.936747
2000-06-22	15952.4	-1.7756
2000-06-23	15738.1	-1.35235
2000-06-26	15978.9	1.51865
2000-06-27	16155.8	1.10075
2000-06-28	16438.4	1.7344
2000-06-29	16286.8	-0.926631
2000-06-30	16155.8	-0.807708
2000-07-03	16125	-0.190888
2000-07-04	16235.8	0.684721
2000-07-05	16474.3	1.45836
2000-07-06	16489.6	0.0929503
2000-07-07	16830	2.04314
2000-07-10	17238.7	2.39945
2000-07-11	17359.7	0.699401
2000-07-12	17552.3	1.10336
2000-07-13	17449.5	-0.587172
2000-07-14	17586.2	0.780123
2000-07-17	17834.8	1.40383
2000-07-18	17440.8	-2.23365
2000-07-19	17710.1	1.53194
2000-07-20	17758.5	0.273143
2000-07-21	17920.9	0.910056
2000-07-24	17659.7	-1.46808
2000-07-25	17375.3	-1.62327
2000-07-26	17620.2	1.39957
2000-07-27	17450.1	-0.970287
2000-07-28	17183.9	-1.53702
2000-07-31	16841	-2.01594
2000-08-01	16897.5	0.334752
2000-08-02	17277.4	2.2236
2000-08-03	17274.3	-0.018002
2000-08-04	17425.7	0.872744
2000-08-07	17727.2	1.71569
2000-08-08	17211.8	-2.95055
2000-08-09	17182	-0.173578
2000-08-10	17333.2	0.876257
2000-08-11	17214.4	-0.687691
2000-08-14	16998.1	-1.26482
2000-08-15	17463.5	2.70155
2000-08-16	17734.2	1.53775
2000-08-17	17622	-0.634347
2000-08-18	17440	-1.03823
2000-08-21	17501.5	0.351903
2000-08-22	17668.3	0.948549
2000-08-23	17427.4	-1.37273
2000-08-24	17439.7	0.0705536
2000-08-25	17236.7	-1.17061
2000-08-28	17019.8	-1.26681
2000-08-29	17240.1	1.28636
2000-08-30	17095.9	-0.840115
2000-08-31	17097.5	0.00953401
2000-09-01	17333.6	1.37146
2000-09-04	17726.2	2.23947
2000-09-05	17595.2	-0.74148
2000-09-06	17605.2	0.0568743
2000-09-07	17432	-0.989129
2000-09-08	17275.5	-0.901831
2000-09-11	17008	-1.56038
2000-09-12	16629.8	-2.24876
2000-09-13	16629.8	0
2000-09-14	16395.4	-1.41924
2000-09-15	16249.5	-0.893865
2000-09-18	15560.2	-4.33502
2000-09-19	15677.2	0.749363
2000-09-20	15665.6	-0.0738925
2000-09-21	15164.5	-3.25146
2000-09-22	14612.9	-3.70505
2000-09-25	15429	5.43423
2000-09-26	15290.9	-0.8991
2000-09-27	15444.1	0.997439
2000-09-28	15415.8	-0.183928
2000-09-29	15649	1.5016
2000-10-09	15693.5	0.284087
2000-10-10	15554.1	-0.89217
2000-10-11	15127	-2.78437
2000-10-12	15074.8	-0.345675
2000-10-13	14680.5	-2.65044
2000-10-16	14973.4	1.97552
2000-10-17	14873.4	-0.669889
2000-10-18	14458.5	-2.82925
2000-10-19	14422.5	-0.249299
2000-10-20	15044.5	4.22236
2000-10-23	15102.4	0.383655
2000-10-24	14925.9	-1.17511
2000-10-25	15061.1	0.901795
2000-10-26	14996.2	-0.431841
2000-10-27	14902.5	-0.62732
2000-10-30	14799.9	-0.690588
2000-10-31	14895.3	0.642799
2000-11-01	15349	3.00026
2000-11-02	15291.5	-0.375124
2000-11-03	15594.1	1.95942
2000-11-06	15671.1	0.492752
2000-11-07	15820.8	0.950346
2000-11-08	15654.1	-1.05901
2000-11-09	15504.8	-0.958513
2000-11-10	15389.4	-0.747134
2000-11-13	14815.7	-3.79916
2000-11-14	15177.5	2.41286
2000-11-15	15127.4	-0.330772
2000-11-16	15298.4	1.12373
2000-11-17	15180.9	-0.771021
2000-11-20	15346.7	1.08631
2000-11-21	15188.3	-1.03725
2000-11-22	14772.5	-2.77574
2000-11-23	14563.5	-1.42489
2000-11-24	14376.9	-1.28963
2000-11-27	14602.8	1.55878
2000-11-28	14566.2	-0.25054
2000-11-29	14169.1	-2.76444
2000-11-30	13984.4	-1.3119
2000-12-01	14441.4	3.21595
2000-12-04	14559.2	0.812468
2000-12-05	14573.2	0.0959068
2000-12-06	15099	3.54403
2000-12-07	15011.5	-0.58073
2000-12-08	15189.3	1.17753
2000-12-11	15408.5	1.43287
2000-12-12	15329.6	-0.51363
2000-12-13	15621.7	1.88773
2000-12-14	15497	-0.801708
2000-12-15	14975.5	-3.42283
2000-12-18	15024.5	0.326666
2000-12-19	15188	1.08241
2000-12-20	14930.7	-1.70874
2000-12-21	14659.3	-1.83445
2000-12-22	14738.2	0.536713
2000-12-25	14738.2	0
2000-12-26	14738.2	0
2000-12-27	14748.4	0.0688449
2000-12-28	14796.5	0.326216
2000-12-29	15095.5	2.00046
2001-01-02	14869.9	-1.50569
2001-01-03	14589.6	-1.90342
2001-01-04	15235	4.32898
2001-01-05	15447.6	1.38569
2001-01-08	15436.5	-0.071752
2001-01-09	15500.6	0.414131
2001-01-10	15435.8	-0.418925
2001-01-11	15090.8	-2.26055
2001-01-12	15295.4	1.34701
2001-01-15	15293.8	-0.0108535
2001-01-16	15363.1	0.452688
2001-01-17	15261.5	-0.663978
2001-01-18	15528.8	1.73611
2001-01-19	15933.5	2.57338
2001-01-31	16102.4	1.05383
2001-02-01	16164	0.38207
2001-02-02	16071.3	-0.575148
2001-02-05	15830.8	-1.50745
2001-02-06	15913.2	0.519153
2001-02-07	16049.5	0.852436
2001-02-08	15909.4	-0.87657
2001-02-09	15873.3	-0.227294
2001-02-12	15693.1	-1.14154
2001-02-13	15842.7	0.948833
2001-02-14	15860.4	0.111661
2001-02-15	15756.4	-0.658197
2001-02-16	15630.3	-0.803275
2001-02-19	15491	-0.895535
2001-02-20	15527.4	0.2347
2001-02-21	15351.5	-1.13898
2001-02-22	15098.6	-1.66092
2001-02-23	15280.6	1.19768
2001-02-26	15230.2	-0.329982
2001-02-27	14834.7	-2.63106
2001-02-28	14787.9	-0.31638
2001-03-01	14360.6	-2.93217
2001-03-02	13966.4	-2.7829
2001-03-05	14135.3	1.20158
2001-03-06	14321	1.30581
2001-03-07	14177.4	-1.00842
2001-03-08	14209	0.222572
2001-03-09	14194.4	-0.102805
2001-03-12	13776.7	-2.98638
2001-03-13	13493	-2.0807
2001-03-14	13330.8	-1.20931
2001-03-15	13504.2	1.29184
2001-03-16	13522	0.132242
2001-03-19	13457.7	-0.477026
2001-03-20	13223.9	-1.75279
2001-03-21	13154.4	-0.526343
2001-03-22	12621.9	-4.13299
2001-03-23	12583.4	-0.305413
2001-03-26	12950.5	2.87583
2001-03-27	12707.9	-1.89098
2001-03-28	12851.4	1.12297
2001-03-29	12677.9	-1.3594
2001-03-30	12760.6	0.65059
2001-04-02	12727.3	-0.261614
2001-04-03	12584.2	-1.13056
2001-04-04	12063.7	-4.22419
2001-04-05	12063.7	0
2001-04-06	12386.6	2.64143
2001-04-09	12202.1	-1.5008
2001-04-10	12213.7	0.0947748
2001-04-11	12706.4	3.95523
2001-04-12	12989.5	2.20309
2001-04-13	12989.5	0
2001-04-16	12989.5	0
2001-04-17	12606.5	-2.99304
2001-04-18	12972.8	2.86463
2001-04-19	13549	4.34542
2001-04-20	13448.1	-0.746899
2001-04-23	13311.5	-1.02117
2001-04-24	13274.6	-0.277514
2001-04-25	13249.5	-0.18896
2001-04-26	13293.1	0.328227
2001-04-27	13386	0.696652
2001-04-30	13386	0
2001-05-08	13540.8	1.14957
2001-05-09	13585.1	0.326846
2001-05-10	13604.8	0.144612
2001-05-11	13636.6	0.233542
2001-05-14	13259.2	-2.80687
2001-05-15	13250.1	-0.0685044
2001-05-16	13336	0.645905
2001-05-17	13637.9	2.23871
2001-05-18	13459.2	-1.31891
2001-05-21	13721.3	1.92858
2001-05-22	13878	1.13541
2001-05-23	13839.1	-0.280333
2001-05-24	13810.6	-0.206151
2001-05-25	13754	-0.410745
2001-05-28	13739.1	-0.108536
2001-05-29	13629.6	-0.799897
2001-05-30	13420.1	-1.54888
2001-05-31	13174.4	-1.84795
2001-06-01	13141.4	-0.251028
2001-06-04	13207.5	0.501806
2001-06-05	13451.9	1.8334
2001-06-06	13576	0.918613
2001-06-07	13703.4	0.93419
2001-06-08	13808.9	0.766642
2001-06-11	13675.5	-0.970741
2001-06-12	13526.7	-1.09411
2001-06-13	13523.3	-0.0249168
2001-06-14	13248.9	-2.05011
2001-06-15	13102.5	-1.11107
2001-06-18	12948.8	-1.18015
2001-06-19	13133.7	1.41768
2001-06-20	12918.7	-1.65018
2001-06-21	13187.5	2.0589
2001-06-22	13174	-0.101891
2001-06-25	13174	0
2001-06-26	12962	-1.6227
2001-06-27	13004.2	0.325347
2001-06-28	12827.8	-1.36569
2001-06-29	13042.5	1.65993
2001-07-02	13042.5	0
2001-07-03	13184.8	1.08453
2001-07-04	13207.5	0.172626
2001-07-05	12999.5	-1.58778
2001-07-06	12999.5	0
2001-07-09	12690.7	-2.40415
2001-07-10	12713.9	0.182802
2001-07-11	12527.9	-1.47377
2001-07-12	12660.2	1.05051
2001-07-13	12612.8	-0.375184
2001-07-16	12624.5	0.0930368
2001-07-17	12495.2	-1.02932
2001-07-18	12427.2	-0.546176
2001-07-19	12279.8	-1.19295
2001-07-20	12301.7	0.177857
2001-07-23	12236.5	-0.531664
2001-07-24	12214.1	-0.182818
2001-07-25	12214.1	0
2001-07-26	12039.8	-1.43715
2001-07-27	12182.2	1.17539
2001-07-30	12086.7	-0.787104
2001-07-31	12316.7	1.88529
2001-08-01	12478.7	1.30711
2001-08-02	12466.4	-0.0991778
2001-08-03	12269.1	-1.59523
2001-08-06	12148.8	-0.985105
2001-08-07	12007.2	-1.17256
2001-08-08	11958	-0.410429
2001-08-09	11716.8	-2.03802
2001-08-10	11765.8	0.417672
2001-08-13	11694.3	-0.609718
2001-08-14	11991	2.50565
2001-08-15	12141.6	1.24828
2001-08-16	11832.4	-2.57951
2001-08-17	11754.8	-0.658239
2001-08-20	11458.7	-2.55133
2001-08-21	11440.4	-0.160269
2001-08-22	11188.6	-2.22539
2001-08-23	11345.4	1.39179
2001-08-24	11110.3	-2.0938
2001-08-27	11234.7	1.11364
2001-08-28	11300.5	0.584064
2001-08-29	11242.4	-0.515639
2001-08-30	11315.6	0.649172
2001-08-31	11090.5	-2.00979
2001-09-03	10902.6	-1.70821
2001-09-04	11136.9	2.12554
2001-09-05	10943.1	-1.75476
2001-09-06	10664.3	-2.58092
2001-09-07	10384.2	-2.66182
2001-09-10	10366.3	-0.172333
2001-09-11	10417.4	0.491156
2001-09-12	9493.62	-9.28537
2001-09-13	9569.21	0.793066
2001-09-14	9655.45	0.897187
2001-09-17	9319.35	-3.54296
2001-09-18	9307.9	-0.122938
2001-09-19	9558.15	2.65307
2001-09-20	9317.98	-2.54483
2001-09-21	8934.2	-4.20593
2001-09-24	9284.5	3.84597
2001-09-25	9210.06	-0.804998
2001-09-26	9371.75	1.74035
2001-09-27	9600.79	2.41455
2001-09-28	9950.7	3.57975
2001-10-08	9967.83	0.172001
2001-10-09	10358.9	3.8486
2001-10-10	10298.2	-0.587594
2001-10-11	10522.6	2.15533
2001-10-12	10274.1	-2.38972
2001-10-15	10130.6	-1.40695
2001-10-16	10148.5	0.176537
2001-10-17	10260.8	1.10069
2001-10-18	9880.61	-3.77575
2001-10-19	9825.84	-0.55586
2001-10-22	9797.54	-0.288432
2001-10-23	10219.8	4.21996
2001-10-24	10243.5	0.230852
2001-10-25	10243.5	0
2001-10-26	10404.7	1.5622
2001-10-29	10178.1	-2.20241
2001-10-30	10076.4	-1.00383
2001-10-31	10074	-0.0244164
2001-11-01	10158.9	0.839038
2001-11-02	10186.1	0.267487
2001-11-05	10430.7	2.37352
2001-11-06	10356	-0.718441
2001-11-07	10269.8	-0.836431
2001-11-08	10538.6	2.584
2001-11-09	10609.2	0.667966
2001-11-12	10592.5	-0.158478
2001-11-13	10662.8	0.662332
2001-11-14	10950	2.65783
2001-11-15	11239.4	2.60815
2001-11-16	11287.4	0.425983
2001-11-19	11360.3	0.64369
2001-11-20	11225.8	-1.19075
2001-11-21	11173.9	-0.463132
2001-11-22	11253.3	0.707893
2001-11-23	11322.4	0.611811
2001-11-26	11392	0.612831
2001-11-27	11261.5	-1.15145
2001-11-28	11066.2	-1.74989
2001-11-29	11090.7	0.221601
2001-11-30	11279.2	1.68542
2001-12-03	11155.1	-1.10635
2001-12-04	11427.3	2.41022
2001-12-05	11678.4	2.17409
2001-12-06	11745.8	0.575473
2001-12-07	11832.2	0.73238
2001-12-10	11784.9	-0.400219
2001-12-11	11693	-0.78261
2001-12-12	11847.1	1.30851
2001-12-13	11529.5	-2.71673
2001-12-14	11466.1	-0.551671
2001-12-17	11465.8	-0.00287809
2001-12-18	11486.9	0.184292
2001-12-19	11565.2	0.679332
2001-12-20	11601.1	0.310019
2001-12-21	11158.1	-3.89377
2001-12-24	11209.8	0.462092
2001-12-25	11209.8	0
2001-12-26	11209.8	0
2001-12-27	11359.5	1.32678
2001-12-28	11431.6	0.632618
2001-12-29	11431.6	0
2001-12-30	11431.6	0
2002-01-07	11892.6	3.95391
2002-01-08	11713.7	-1.51598
2002-01-09	11440.7	-2.3581
2002-01-10	11256.1	-1.62714
2002-01-11	11166.5	-0.79929
2002-01-14	11209.4	0.384075
2002-01-15	11013.6	-1.76254
2002-01-16	10964.1	-0.450458
2002-01-17	11013.8	0.452728
2002-01-18	10973	-0.37186
2002-01-21	11000.2	0.248394
2002-01-22	10797.7	-1.85858
2002-01-23	10762.1	-0.32978
2002-01-24	10741.5	-0.19234
2002-01-25	10773	0.292827
2002-01-28	10767.5	-0.0510668
2002-01-29	11014.2	2.26604
2002-01-30	10757	-2.3636
2002-01-31	10725.3	-0.294755
2002-02-01	10691.2	-0.317979
2002-02-04	10721.3	0.280863
2002-02-05	10609.2	-1.05137
2002-02-06	10592.4	-0.158479
2002-02-07	10409.7	-1.73997
2002-02-08	10519	1.04461
2002-02-19	10840.5	3.0106
2002-02-20	10749.1	-0.846989
2002-02-21	10788.9	0.369952
2002-02-22	10664.9	-1.15561
2002-02-25	10496	-1.59656
2002-02-26	10547.1	0.485765
2002-02-27	10648.7	0.958497
2002-02-28	10482.5	-1.57268
2002-03-01	10425.3	-0.547547
2002-03-04	10704.1	2.63922
2002-03-05	10985.8	2.59785
2002-03-06	11003	0.156079
2002-03-07	11188.1	1.66801
2002-03-08	11233.2	0.402832
2002-03-11	11318.9	0.759489
2002-03-12	11273.9	-0.398447
2002-03-13	11217.5	-0.501171
2002-03-14	11303.7	0.765505
2002-03-15	11210.2	-0.830157
2002-03-18	11230.6	0.181722
2002-03-19	11222.8	-0.0695661
2002-03-20	11036.6	-1.67331
2002-03-21	10829.7	-1.89219
2002-03-22	10863.1	0.307383
2002-03-25	10836.6	-0.243598
2002-03-26	10786.9	-0.45987
2002-03-27	10987.9	1.84586
2002-03-28	11032.9	0.409068
2002-03-29	11032.9	0
2002-04-01	11032.9	0
2002-04-02	10878	-1.41375
2002-04-03	10834	-0.406043
2002-04-04	10831.4	-0.0239092
2002-04-05	10831.4	0
2002-04-08	10723.7	-0.999217
2002-04-09	10733.7	0.0933013
2002-04-10	10643.1	-0.847184
2002-04-11	10744.9	0.95166
2002-04-12	10710.5	-0.320945
2002-04-15	10728	0.163258
2002-04-16	10788.5	0.562825
2002-04-17	11090.6	2.76126
2002-04-18	11217.1	1.13478
2002-04-19	11252.2	0.311803
2002-04-22	11139.4	-1.00717
2002-04-23	11345.2	1.83028
2002-04-24	11396.6	0.451945
2002-04-25	11409.3	0.11155
2002-04-26	11385.1	-0.212421
2002-04-29	11361.5	-0.207416
2002-04-30	11497.6	1.1907
2002-05-08	11768.3	2.32737
2002-05-09	11700.8	-0.575653
2002-05-10	11645.9	-0.469961
2002-05-13	11733.4	0.748785
2002-05-14	11690.3	-0.368174
2002-05-15	11838.4	1.25848
2002-05-16	11832.8	-0.0472305
2002-05-17	11974.6	1.19158
2002-05-20	11974.6	0
2002-05-21	11753.3	-1.86554
2002-05-22	11795.2	0.355947
2002-05-23	11624.8	-1.45562
2002-05-24	11626.8	0.0174612
2002-05-27	11564.7	-0.535111
2002-05-28	11581.6	0.145596
2002-05-29	11430.7	-1.31167
2002-05-30	11380.6	-0.438819
2002-05-31	11301.9	-0.693664
2002-06-03	11359.8	0.510642
2002-06-04	11312.5	-0.416808
2002-06-05	11402.4	0.790938
2002-06-06	11380.8	-0.189702
2002-06-07	11284.7	-0.847638
2002-06-10	11288.8	0.0365915
2002-06-11	11215	-0.656068
2002-06-12	11148	-0.599653
2002-06-13	11119.3	-0.257238
2002-06-14	10955.5	-1.48416
2002-06-17	10832.3	-1.13147
2002-06-18	10852	0.182436
2002-06-19	10673.1	-1.66256
2002-06-20	10754.4	0.758841
2002-06-21	10591.9	-1.52301
2002-06-24	10657.3	0.616308
2002-06-25	10609	-0.454804
2002-06-26	10355.9	-2.41425
2002-06-27	10518.1	1.55383
2002-06-28	10598.5	0.762057
2002-07-01	10598.5	0
2002-07-02	10491.8	-1.0127
2002-07-03	10579.2	0.829868
2002-07-04	10765.6	1.74651
2002-07-05	10806.2	0.376233
2002-07-08	10803.5	-0.0250814
2002-07-09	10843.1	0.366802
2002-07-10	10787.5	-0.514178
2002-07-11	10558.8	-2.14312
2002-07-12	10648.3	0.843967
2002-07-15	10581.7	-0.627794
2002-07-16	10421.5	-1.52523
2002-07-17	10335.1	-0.832222
2002-07-18	10452.5	1.12982
2002-07-19	10325.5	-1.22333
2002-07-22	10110.2	-2.10629
2002-07-23	10313.9	1.99418
2002-07-24	9971.99	-3.37114
2002-07-25	9884.78	-0.878396
2002-07-26	9773.12	-1.13604
2002-07-29	9975.99	2.05454
2002-07-30	10155.2	1.78096
2002-07-31	10267.4	1.09791
2002-08-01	10180	-0.854296
2002-08-02	9991.72	-1.86702
2002-08-05	9862.33	-1.30343
2002-08-06	9700.69	-1.65254
2002-08-07	9977.74	2.81596
2002-08-08	9962.24	-0.155467
2002-08-09	10014.1	0.518816
2002-08-12	9959.92	-0.542107
2002-08-13	10100.1	1.39723
2002-08-14	9961.35	-1.38288
2002-08-15	10219.7	2.56056
2002-08-16	10265	0.442574
2002-08-19	10247	-0.176287
2002-08-20	10408	1.55946
2002-08-21	10402.3	-0.0552612
2002-08-22	10424	0.208775
2002-08-23	10245.7	-1.72537
2002-08-26	10226.3	-0.189136
2002-08-27	10185.5	-0.399866
2002-08-28	10130.2	-0.544111
2002-08-29	10061.1	-0.684452
2002-08-30	10043.9	-0.171897
2002-09-02	9896.98	-1.47328
2002-09-03	9790.68	-1.07987
2002-09-04	9820.33	0.302381
2002-09-05	9726.03	-0.964893
2002-09-06	9720.86	-0.0531705
2002-09-09	9723.67	0.0289027
2002-09-10	9885.77	1.65332
2002-09-11	9882.35	-0.0346012
2002-09-12	9896.33	0.141364
2002-09-13	9650.97	-2.51056
2002-09-16	9505.13	-1.52268
2002-09-17	9707.25	2.10414
2002-09-18	9474.07	-2.43144
2002-09-19	9427.79	-0.489688
2002-09-20	9328.22	-1.06175
2002-09-23	9314.87	-0.143217
2002-09-24	9197.68	-1.26608
2002-09-25	9124.91	-0.794324
2002-09-26	9270.71	1.58519
2002-09-27	9294.46	0.255856
2002-09-28	9294.46	0
2002-10-08	8977.41	-3.47071
2002-10-09	8977.35	-0.000668346
2002-10-10	8858.69	-1.33058
2002-10-11	8965.73	1.20106
2002-10-14	8965.73	0
2002-10-15	9336.39	4.05101
2002-10-16	9459.14	1.30618
2002-10-17	9576.15	1.22942
2002-10-18	9613.07	0.3848
2002-10-21	9570.36	-0.445281
2002-10-22	9548.94	-0.224067
2002-10-23	9804.65	2.64266
2002-10-24	9787.49	-0.175172
2002-10-25	9722.54	-0.665814
2002-10-28	9853.74	1.34042
2002-10-29	9634.67	-2.2483
2002-10-30	9560.46	-0.773221
2002-10-31	9441.25	-1.25475
2002-11-01	9407.68	-0.356201
2002-11-04	9720.83	3.27446
2002-11-05	9655.36	-0.67578
2002-11-06	9773.98	1.22106
2002-11-07	9844.38	0.717698
2002-11-08	9770.68	-0.751467
2002-11-11	9580.88	-1.96166
2002-11-12	9613.84	0.343428
2002-11-13	9616.62	0.0289125
2002-11-14	9740.84	1.28345
2002-11-15	9865.65	1.27317
2002-11-18	9920.09	0.550297
2002-11-19	9965.03	0.451997
2002-11-20	9971.15	0.0613959
2002-11-21	10003.5	0.324311
2002-11-22	10065.3	0.615682
2002-11-25	10100.8	0.351581
2002-11-26	9995.52	-1.04747
2002-11-27	9944.59	-0.510831
2002-11-28	10147.8	2.02322
2002-11-29	10069.9	-0.771308
2002-12-02	10205.2	1.33457
2002-12-03	10227	0.213878
2002-12-04	9995.73	-2.28743
2002-12-05	10009.9	0.14146
2002-12-06	9973.75	-0.361596
2002-12-09	9868.48	-1.06108
2002-12-10	9857.99	-0.106355
2002-12-11	9784.57	-0.747564
2002-12-12	9813.78	0.298087
2002-12-13	9728.43	-0.873499
2002-12-16	9656.46	-0.742541
2002-12-17	9715.74	0.612013
2002-12-18	9548.65	-1.73475
2002-12-19	9557.86	0.0964069
2002-12-20	9628.69	0.738333
2002-12-23	9570.93	-0.60168
2002-12-24	9561.63	-0.0972165
2002-12-25	9561.63	0
2002-12-26	9561.63	0
2002-12-27	9445.26	-1.22452
2002-12-30	9272.33	-1.84783
2002-12-31	9321.29	0.526633
2003-01-02	9365.52	0.473383
2003-01-03	9583.85	2.30445
2003-01-06	9665.96	0.853105
2003-01-07	9652.4	-0.140385
2003-01-08	9688.21	0.370309
2003-01-09	9675.41	-0.132207
2003-01-10	9721.5	0.475231
2003-01-13	9834.08	1.1514
2003-01-14	9796.31	-0.384812
2003-01-15	9873.49	0.78476
2003-01-16	9743.23	-1.32807
2003-01-17	9614.59	-1.32909
2003-01-20	9552.02	-0.652909
2003-01-21	9568.47	0.172067
2003-01-22	9560.29	-0.0855257
2003-01-23	9584.7	0.255002
2003-01-24	9460.6	-1.30323
2003-01-27	9298.67	-1.72644
2003-01-28	9325.6	0.289193
2003-01-29	9240.79	-0.913593
2003-02-10	9232.14	-0.0936506
2003-02-11	9194.91	-0.40408
2003-02-12	9314.9	1.29652
2003-02-13	9173.43	-1.5304
2003-02-14	9201.76	0.308351
2003-02-17	9383.68	1.95772
2003-02-18	9397.05	0.14238
2003-02-19	9427.63	0.324893
2003-02-20	9390.48	-0.394833
2003-02-21	9250.86	-1.49799
2003-02-24	9239.47	-0.1232
2003-02-25	9148.48	-0.989678
2003-02-26	9116.28	-0.352592
2003-02-27	9134.24	0.196816
2003-02-28	9122.66	-0.126856
2003-03-03	9268.77	1.58893
2003-03-04	9181.89	-0.941762
2003-03-05	9109.18	-0.795037
[truncated: 3,183 more rows]

## Sheet: The Shanghai Composite Index
The Shanghai Composite Index
Date	Daily closing price	Daily percentage return
1995-01-03	639.88
1995-01-04	653.81	2.15361
1995-01-05	646.89	-1.06405
1995-01-06	640.76	-0.952129
1995-01-09	625.97	-2.33525
1995-01-10	610.3	-2.53518
1995-01-11	613.13	0.462635
1995-01-12	602.12	-1.81202
1995-01-13	597.84	-0.71336
1995-01-16	588.81	-1.52196
1995-01-17	587.94	-0.147865
1995-01-18	593.64	0.964817
1995-01-19	571.72	-3.76237
1995-01-20	571.24	-0.0839924
1995-01-23	553.44	-3.16561
1995-01-24	547.57	-1.0663
1995-01-25	555.77	1.48642
1995-01-26	553.1	-0.481572
1995-01-27	562.59	1.70123
1995-02-06	533.72	-5.26798
1995-02-07	532.49	-0.230724
1995-02-08	533.75	0.236345
1995-02-09	553.35	3.60631
1995-02-10	541.38	-2.18693
1995-02-13	548.84	1.36855
1995-02-14	548.11	-0.133096
1995-02-15	542.84	-0.966138
1995-02-16	538.37	-0.826856
1995-02-17	533.76	-0.859976
1995-02-20	534.96	0.224568
1995-02-21	541.14	1.1486
1995-02-22	594.64	9.42782
1995-02-23	589.12	-0.932628
1995-02-24	558.43	-5.35006
1995-02-27	561.27	0.50728
1995-02-28	549.26	-2.16302
1995-03-01	556.95	1.39036
1995-03-02	560.85	0.697802
1995-03-03	577.22	2.877
1995-03-06	616.3	6.55104
1995-03-07	632.96	2.66734
1995-03-08	620.8	-1.93983
1995-03-09	605.59	-2.48058
1995-03-10	586.29	-3.23886
1995-03-13	586.23	-0.0102344
1995-03-14	588.24	0.342282
1995-03-15	572.6	-2.69476
1995-03-16	579.88	1.26338
1995-03-17	593.52	2.32497
1995-03-20	585.45	-1.36901
1995-03-21	591.95	1.10414
1995-03-22	613.7	3.6084
1995-03-23	611.13	-0.419651
1995-03-24	611.77	0.104669
1995-03-27	629.36	2.8347
1995-03-28	626.55	-0.447485
1995-03-29	637.15	1.67765
1995-03-30	630.93	-0.981019
1995-03-31	646.92	2.50277
1995-04-03	656.88	1.52787
1995-04-04	660.16	0.498088
1995-04-05	649.7	-1.59715
1995-04-06	659.06	1.43039
1995-04-07	673.72	2.2
1995-04-10	667.39	-0.944001
1995-04-11	641.08	-4.02203
1995-04-12	644.74	0.569288
1995-04-13	632.76	-1.87559
1995-04-14	640.04	1.14395
1995-04-17	631.26	-1.38129
1995-04-18	625.52	-0.913452
1995-04-19	631.51	0.953047
1995-04-20	645.2	2.14466
1995-04-21	635.99	-1.43775
1995-04-24	619.73	-2.58989
1995-04-25	619.84	0.0177481
1995-04-26	601.83	-2.94864
1995-04-27	573.31	-4.85484
1995-04-28	579.93	1.14808
1995-05-02	579.04	-0.153585
1995-05-03	580.38	0.23115
1995-05-04	571.2	-1.59437
1995-05-05	574.17	0.518611
1995-05-08	571.51	-0.464354
1995-05-09	578.5	1.21566
1995-05-10	565.14	-2.33651
1995-05-11	568.06	0.515356
1995-05-12	584.84	2.91113
1995-05-15	582.04	-0.479913
1995-05-16	578.85	-0.54958
1995-05-17	582.89	0.695511
1995-05-18	763.51	26.9928
1995-05-19	855.81	11.4122
1995-05-22	897.42	4.74756
1995-05-23	750.3	-17.9051
1995-05-24	741.93	-1.12182
1995-05-25	696.85	-6.26847
1995-05-26	727.62	4.32088
1995-05-29	710.59	-2.36833
1995-05-30	711	0.0576819
1995-05-31	700.51	-1.48638
1995-06-01	708.67	1.15813
1995-06-02	716.82	1.14348
1995-06-05	691.64	-3.57592
1995-06-06	689.13	-0.363566
1995-06-07	716.45	3.88785
1995-06-08	695.93	-2.90594
1995-06-09	702.62	0.956712
1995-06-12	698.72	-0.556612
1995-06-13	698.95	0.0329119
1995-06-14	689.22	-1.40187
1995-06-15	646.85	-6.34461
1995-06-16	646.54	-0.047936
1995-06-19	638.96	-1.17932
1995-06-20	640.66	0.265704
1995-06-21	651.81	1.72542
1995-06-22	644.47	-1.13248
1995-06-23	650.14	0.875945
1995-06-26	653.4	0.500177
1995-06-27	649.93	-0.532483
1995-06-28	647.64	-0.352968
1995-06-29	643.92	-0.576049
1995-06-30	630.58	-2.09345
1995-07-03	613.18	-2.79815
1995-07-04	620.62	1.20604
1995-07-05	636.03	2.45268
1995-07-06	637.77	0.273198
1995-07-07	666.78	4.44824
1995-07-10	666.24	-0.081019
1995-07-11	649.19	-2.59245
1995-07-12	648.91	-0.04314
1995-07-13	656.15	1.10954
1995-07-14	652.8	-0.511862
1995-07-17	695.45	6.32883
1995-07-18	715.47	2.83806
1995-07-19	690.98	-3.48288
1995-07-20	690.3	-0.0984594
1995-07-21	693.56	0.471147
1995-07-24	709.92	2.33145
1995-07-25	703.58	-0.89707
1995-07-26	691.12	-1.78681
1995-07-27	697.72	0.950441
1995-07-28	695.42	-0.33019
1995-07-31	695.55	0.018692
1995-08-01	715.4	2.81389
1995-08-02	699.99	-2.17758
1995-08-03	703.44	0.491654
1995-08-04	709.88	0.911336
1995-08-07	718.08	1.1485
1995-08-08	712.53	-0.775897
1995-08-09	717.46	0.689518
1995-08-10	735.15	2.43574
1995-08-11	744.99	1.32962
1995-08-14	776.13	4.09492
1995-08-15	751.48	-3.22754
1995-08-16	767.66	2.13023
1995-08-17	769.45	0.232905
1995-08-18	757.43	-1.57449
1995-08-21	739.06	-2.4552
1995-08-22	739.86	0.108187
1995-08-23	729.89	-1.35671
1995-08-24	733.85	0.541081
1995-08-25	727.58	-0.858069
1995-08-28	725.62	-0.26975
1995-08-29	722.08	-0.489053
1995-08-30	715.73	-0.883294
1995-08-31	723.87	1.13088
1995-09-01	728.84	0.684241
1995-09-04	737.89	1.23405
1995-09-05	739.53	0.222009
1995-09-06	753.75	1.90459
1995-09-07	753.84	0.0119396
1995-09-08	751.08	-0.366797
1995-09-11	775.45	3.19313
1995-09-12	763.69	-1.52816
1995-09-13	763.18	-0.0668033
1995-09-14	758.13	-0.663904
1995-09-15	755.93	-0.29061
1995-09-18	757.4	0.194274
1995-09-19	736.74	-2.76565
1995-09-20	726.14	-1.44922
1995-09-21	731.17	0.690316
1995-09-22	730.01	-0.158776
1995-09-25	723.35	-0.916503
1995-09-26	728.86	0.758847
1995-09-27	708.46	-2.83881
1995-09-28	711.19	0.384602
1995-09-29	722.43	1.56809
1995-10-04	717.79	-0.644348
1995-10-05	724.88	0.982908
1995-10-06	719.96	-0.681047
1995-10-09	706.29	-1.91697
1995-10-10	708.63	0.330761
1995-10-11	710.89	0.318418
1995-10-12	704.4	-0.917133
1995-10-13	702.98	-0.201793
1995-10-16	701.34	-0.233565
1995-10-17	702.4	0.151025
1995-10-18	716.83	2.03357
1995-10-19	702.79	-1.97806
1995-10-20	726.29	3.28913
1995-10-23	723.09	-0.441569
1995-10-24	723.57	0.0663598
1995-10-25	760.41	4.96605
1995-10-26	731.47	-3.88016
1995-10-27	722.37	-1.25187
1995-10-30	722.78	0.0567415
1995-10-31	717.32	-0.758284
1995-11-01	723.39	0.842645
1995-11-02	721.7	-0.233896
1995-11-03	727.79	0.8403
1995-11-06	736.15	1.14214
1995-11-07	729.69	-0.881412
1995-11-08	711.61	-2.50898
1995-11-09	711.2	-0.0576324
1995-11-10	708.76	-0.343672
1995-11-13	688.7	-2.87112
1995-11-14	688.87	0.0246811
1995-11-15	692.2	0.482236
1995-11-16	682.44	-1.42003
1995-11-17	676.19	-0.920051
1995-11-20	674.74	-0.214667
1995-11-21	678.42	0.543913
1995-11-22	663.32	-2.2509
1995-11-23	658.37	-0.749045
1995-11-24	659.37	0.151775
1995-11-27	645.03	-2.1988
1995-11-28	652.57	1.16216
1995-11-29	641.59	-1.69689
1995-11-30	641.14	-0.0701629
1995-12-01	633.81	-1.14986
1995-12-04	634.92	0.174978
1995-12-05	637.22	0.361596
1995-12-06	628.43	-1.38903
1995-12-07	631.84	0.541155
1995-12-08	636.78	0.778803
1995-12-11	619.26	-2.7899
1995-12-12	629.45	1.63212
1995-12-13	613.8	-2.51773
1995-12-14	614.75	0.154654
1995-12-15	603.89	-1.78236
1995-12-18	592.14	-1.9649
1995-12-19	592.06	-0.0135112
1995-12-20	601.041	1.50552
1995-12-21	597.431	-0.602436
1995-12-22	594.241	-0.535383
1995-12-25	580.031	-2.42034
1995-12-26	572.221	-1.35563
1995-12-27	570.401	-0.318566
1995-12-28	556.821	-2.40958
1995-12-29	555.291	-0.275152
1996-01-02	537.87	-3.18754
1996-01-03	542.42	0.842371
1996-01-04	558.75	2.96615
1996-01-05	536.371	-4.08761
1996-01-08	539.171	0.520669
1996-01-09	558.621	3.54385
1996-01-10	547.621	-1.98878
1996-01-11	545.641	-0.362219
1996-01-12	547.111	0.269046
1996-01-15	551.041	0.715751
1996-01-16	547.761	-0.597016
1996-01-17	537.311	-1.9262
1996-01-18	517.631	-3.73144
1996-01-19	523.511	1.12954
1996-01-22	516.461	-1.35583
1996-01-23	519.601	0.606143
1996-01-24	522.631	0.581446
1996-01-25	521.371	-0.241379
1996-01-26	525.571	0.802341
1996-01-29	529.141	0.676965
1996-01-30	532.571	0.646129
1996-01-31	537.351	0.893529
1996-02-01	536.681	-0.124764
1996-02-02	536.041	-0.119323
1996-02-05	522.851	-2.49141
1996-02-06	520.691	-0.413975
1996-02-07	524.301	0.690917
1996-02-08	521.861	-0.466468
1996-02-09	525.411	0.677954
1996-02-12	523.851	-0.297352
1996-02-13	529.581	1.08788
1996-02-14	529.251	-0.0623328
1996-02-15	536.981	1.44999
1996-02-16	552.941	2.92886
1996-03-04	601.981	8.49746
1996-03-05	587.061	-2.50972
1996-03-06	559.701	-4.7726
1996-03-07	569.331	1.70593
1996-03-08	573.131	0.665232
1996-03-11	568.121	-0.877989
1996-03-12	563.881	-0.749119
1996-03-13	563.201	-0.120666
1996-03-14	562.301	-0.159929
1996-03-15	562.39	0.0158266
1996-03-18	567.87	0.969696
1996-03-19	566.55	-0.232718
1996-03-20	569.67	0.549191
1996-03-21	569.76	0.0157974
1996-03-22	570.18	0.0736881
1996-03-25	570.24	0.0105224
1996-03-26	563.52	-1.18545
1996-03-27	562.35	-0.207839
1996-03-28	554.04	-1.48875
1996-03-29	556.39	0.42326
1996-04-01	566.19	1.74602
1996-04-02	557.21	-1.59875
1996-04-03	560.98	0.674307
1996-04-04	563.19	0.393179
1996-04-05	582.53	3.37636
1996-04-08	581.38	-0.19761
1996-04-09	578.07	-0.570962
1996-04-10	579.82	0.302274
1996-04-11	583.38	0.612106
1996-04-12	586.95	0.610086
1996-04-15	584.67	-0.389205
1996-04-16	590.85	1.05146
1996-04-17	593.38	0.427283
1996-04-18	600.28	1.15612
1996-04-19	618.12	2.92864
1996-04-22	613.97	-0.673655
1996-04-23	623.77	1.58356
1996-04-24	664.65	6.34789
1996-04-25	652.67	-1.81889
1996-04-26	707.6	8.08073
1996-04-29	738.61	4.28911
1996-04-30	681.15	-8.09875
1996-05-02	654.42	-4.00332
1996-05-03	650.03	-0.673083
1996-05-06	671.27	3.21529
1996-05-07	661.16	-1.51756
1996-05-08	661.26	0.0151238
1996-05-09	656.9	-0.661531
1996-05-10	661.46	0.691771
1996-05-13	666.1	0.69903
1996-05-14	665.41	-0.103642
1996-05-15	682.05	2.46996
1996-05-16	683.07	0.149437
1996-05-17	711.93	4.13822
1996-05-20	703.08	-1.25089
1996-05-21	661.85	-6.04317
1996-05-22	668.62	1.01769
1996-05-23	642.67	-3.95845
1996-05-24	639.8	-0.447575
1996-05-27	637.95	-0.289572
1996-05-28	646.91	1.39473
1996-05-29	650.55	0.561098
1996-05-30	636.36	-2.20537
1996-05-31	643.65	1.13907
1996-06-03	641.09	-0.398525
1996-06-04	651.51	1.61229
1996-06-05	696.97	6.74496
1996-06-06	702.63	0.808807
1996-06-07	727.34	3.45636
1996-06-10	764.38	4.9671
1996-06-11	752.26	-1.5983
1996-06-12	755.77	0.465509
1996-06-13	768.68	1.69377
1996-06-14	777.27	1.1113
1996-06-17	751.99	-3.30648
1996-06-18	793.56	5.38061
1996-06-19	796.91	0.42126
1996-06-20	793.58	-0.418739
1996-06-21	796.1	0.317045
1996-06-24	793.33	-0.348553
1996-06-25	780.65	-1.61124
1996-06-26	801.46	2.63082
1996-06-27	806.46	0.621923
1996-06-28	804.25	-0.274413
1996-07-01	761.11	-5.51323
1996-07-02	759.71	-0.184111
1996-07-03	786.13	3.41854
1996-07-04	785.42	-0.0903567
1996-07-05	785.37	-0.00636622
1996-07-08	807.33	2.75776
1996-07-09	817.61	1.26529
1996-07-10	820.04	0.296767
1996-07-11	792.06	-3.4716
1996-07-12	796.41	0.547698
1996-07-15	789.15	-0.915771
1996-07-16	823.08	4.2097
1996-07-17	808.99	-1.72668
1996-07-18	818.04	1.11247
1996-07-19	856.92	4.64333
1996-07-22	884.93	3.2164
1996-07-23	871.47	-1.53271
1996-07-24	887.59	1.83285
1996-07-25	868.15	-2.21454
1996-07-26	845.12	-2.68859
1996-07-29	855.42	1.21139
1996-07-30	836.93	-2.18521
1996-07-31	822.47	-1.74284
1996-08-01	835.1	1.52395
1996-08-02	838.87	0.450427
1996-08-05	853.19	1.69265
1996-08-06	862.22	1.05282
1996-08-07	867.26	0.582836
1996-08-08	875.99	1.00159
1996-08-09	871.6	-0.502407
1996-08-12	886.04	1.64315
1996-08-13	874.8	-1.27668
1996-08-14	871.64	-0.361879
1996-08-15	865.82	-0.669946
1996-08-16	853.87	-1.38981
1996-08-19	835.61	-2.1617
1996-08-20	822.44	-1.58865
1996-08-21	833.6	1.34781
1996-08-22	816.42	-2.08247
1996-08-23	803.69	-1.57153
1996-08-26	773.06	-3.8857
1996-08-27	787.46	1.84559
1996-08-28	796.83	1.18288
1996-08-29	788.73	-1.02173
1996-08-30	809.93	2.65238
1996-09-02	804.77	-0.63913
1996-09-03	800.22	-0.566983
1996-09-04	812.01	1.4626
1996-09-05	814.38	0.291443
1996-09-06	801.23	-1.6279
1996-09-09	793.58	-0.959369
1996-09-10	764.44	-3.74108
1996-09-11	769.24	0.625947
1996-09-12	757.08	-1.59341
1996-09-13	779.06	2.86191
1996-09-16	778.29	-0.0988859
1996-09-17	776.47	-0.23412
1996-09-18	760.75	-2.04532
1996-09-19	769.09	1.09032
1996-09-20	805.53	4.62924
1996-09-23	851.98	5.60626
1996-09-24	849.92	-0.242082
1996-09-25	835.18	-1.7495
1996-09-26	854.66	2.30565
1996-09-27	875.52	2.41143
1996-10-03	865.48	-1.15337
1996-10-04	863.45	-0.234827
1996-10-07	864.66	0.140037
1996-10-08	877.6	1.48545
1996-10-09	874.01	-0.409909
1996-10-10	904.09	3.38371
1996-10-11	909.89	0.63948
1996-10-14	940.78	3.33856
1996-10-15	937.29	-0.371659
1996-10-16	933.88	-0.364478
1996-10-17	952.32	1.95532
1996-10-18	939.93	-1.30957
1996-10-21	964.39	2.56904
1996-10-22	976.47	1.24483
1996-10-23	1010.83	3.4583
1996-10-24	1007.91	-0.28929
1996-10-25	1012.67	0.471153
1996-10-28	1022.86	1.00122
1996-10-29	1017.51	-0.524416
1996-10-30	958.93	-5.92957
1996-10-31	976.71	1.83717
1996-11-01	930.79	-4.81561
1996-11-04	945.11	1.52676
1996-11-05	928.02	-1.8248
1996-11-06	915.05	-1.40746
1996-11-07	928.14	1.42039
1996-11-08	919.67	-0.916767
1996-11-11	933.96	1.54187
1996-11-12	943	0.963267
1996-11-13	940.52	-0.263337
1996-11-14	953.19	1.33813
1996-11-15	950.82	-0.248948
1996-11-18	1004.68	5.50996
1996-11-19	1015.95	1.11551
1996-11-20	1014.92	-0.101434
1996-11-21	940.77	-7.58664
1996-11-22	951.83	1.16878
1996-11-25	976.549	2.56385
1996-11-26	967.579	-0.922785
1996-11-27	980.379	1.31422
1996-11-28	992.629	1.24177
1996-11-29	1032.94	3.98064
1996-12-02	1134.52	9.38006
1996-12-03	1122.98	-1.02238
1996-12-04	1169.92	4.09504
1996-12-05	1212.08	3.54017
1996-12-06	1212.88	0.0659805
1996-12-09	1247.65	2.82641
1996-12-10	1230.25	-1.40444
1996-12-11	1244.9	1.18378
1996-12-12	1177.13	-5.5976
1996-12-13	1110.03	-5.86923
1996-12-16	1000.02	-10.4367
1996-12-17	905.569	-9.92108
1996-12-18	972.729	7.1542
1996-12-19	902.419	-7.50266
1996-12-20	885.229	-1.92326
1996-12-23	902.009	1.87781
1996-12-24	865.569	-4.12374
1996-12-25	895.169	3.36254
1996-12-26	924.229	3.19473
1996-12-27	922.339	-0.204704
1996-12-30	934.209	1.27873
1996-12-31	917.009	-1.85829
1997-01-02	919.429	0.263554
1997-01-03	899.609	-2.17926
1997-01-06	876.489	-2.60361
1997-01-07	898.169	2.44341
1997-01-08	896.399	-0.197262
1997-01-09	906.969	1.17226
1997-01-10	918.399	1.25237
1997-01-13	929.519	1.20353
1997-01-14	907.849	-2.35892
1997-01-15	916.709	0.971202
1997-01-16	914.999	-0.186711
1997-01-17	919.849	0.528655
1997-01-20	933.279	1.44947
1997-01-21	929.109	-0.447813
1997-01-22	942.429	1.42345
1997-01-23	945.799	0.356949
1997-01-24	953.909	0.853821
1997-01-27	959.049	0.537389
1997-01-28	956.309	-0.286109
1997-01-29	962.099	0.603627
1997-01-30	960.169	-0.200805
1997-01-31	964.739	0.474829
1997-02-17	982.399	1.81399
1997-02-18	894.839	-9.33537
1997-02-19	962.689	7.30866
1997-02-20	965.079	0.247955
1997-02-21	1017.13	5.25293
1997-02-24	1009.56	-0.747035
1997-02-25	1017.95	0.827622
1997-02-26	1031.51	1.3233
1997-02-27	1025.3	-0.60385
1997-02-28	1040.02	1.42547
1997-03-03	1063.04	2.18928
1997-03-04	1068.16	0.480482
1997-03-05	1052.07	-1.51779
1997-03-06	1078.22	2.45519
1997-03-07	1077.72	-0.0463835
1997-03-10	1099.67	2.01625
1997-03-11	1109.73	0.910662
1997-03-12	1126.16	1.46969
1997-03-13	1117.28	-0.791646
1997-03-14	1125.8	0.759674
1997-03-17	1158.47	2.86063
1997-03-18	1162.63	0.358451
1997-03-19	1161.26	-0.117906
1997-03-20	1120.71	-3.55432
1997-03-21	1167.16	4.06111
1997-03-24	1191.73	2.08326
1997-03-25	1197.84	0.511391
1997-03-26	1215.3	1.4471
1997-03-27	1214.25	-0.0864358
1997-03-28	1202.66	-0.959084
1997-03-31	1234.61	2.62194
1997-04-01	1241.02	0.51785
1997-04-02	1233.84	-0.580237
1997-04-03	1246.03	0.983125
1997-04-04	1260.96	1.19108
1997-04-07	1276.4	1.21703
1997-04-08	1247.26	-2.30945
1997-04-09	1286.84	3.12405
1997-04-10	1281.89	-0.385405
1997-04-11	1278.52	-0.263239
1997-04-14	1316.92	2.95925
1997-04-15	1324.95	0.607905
1997-04-16	1327.78	0.213365
1997-04-17	1323.36	-0.333442
1997-04-18	1338.03	1.10244
1997-04-21	1362.07	1.78072
1997-04-22	1365.49	0.250774
1997-04-23	1378.84	0.972923
1997-04-24	1380.28	0.104381
1997-04-25	1364.97	-1.11539
1997-04-28	1351.99	-0.955488
1997-04-29	1376.77	1.81626
1997-04-30	1393.74	1.22506
1997-05-05	1448.92	3.88277
1997-05-06	1482.99	2.32426
1997-05-07	1495.45	0.836684
1997-05-08	1405.18	-6.22618
1997-05-09	1467.22	4.3204
1997-05-12	1500.39	2.23556
1997-05-13	1464.28	-2.43614
1997-05-14	1379.22	-5.98455
1997-05-15	1417.67	2.74966
1997-05-16	1315.92	-7.44786
1997-05-19	1344.61	2.1568
1997-05-20	1381.11	2.67835
1997-05-21	1354.88	-1.91746
1997-05-22	1235.22	-9.24638
1997-05-23	1254.26	1.52967
1997-05-26	1251.55	-0.216297
1997-05-27	1281.74	2.38357
1997-05-28	1270.35	-0.892686
1997-05-29	1263.34	-0.553345
1997-05-30	1285.18	1.71398
1997-06-02	1336.28	3.89909
1997-06-03	1338.75	0.184671
1997-06-04	1361.18	1.66156
1997-06-05	1360.23	-0.0698168
1997-06-06	1275.3	-6.44724
1997-06-09	1274.92	-0.0298014
1997-06-10	1241.74	-2.63698
1997-06-11	1220.39	-1.73432
1997-06-12	1212.76	-0.627173
1997-06-13	1243.97	2.54091
1997-06-16	1261.46	1.39619
1997-06-17	1245.93	-1.23876
1997-06-18	1232.68	-1.06916
1997-06-19	1230.74	-0.157505
1997-06-20	1291.19	4.79487
1997-06-23	1283.49	-0.598135
1997-06-24	1303.92	1.57922
1997-06-25	1297.59	-0.486642
1997-06-26	1284.45	-1.01781
1997-06-27	1250.27	-2.69711
1997-07-02	1199.06	-4.18216
1997-07-03	1150.62	-4.1237
1997-07-04	1159.34	0.754996
1997-07-07	1096.81	-5.5445
1997-07-08	1109.66	1.16477
1997-07-09	1120.84	1.00248
1997-07-10	1120.15	-0.06158
1997-07-11	1154.91	3.05598
1997-07-14	1185.72	2.63278
1997-07-15	1200.11	1.2063
1997-07-16	1190.82	-0.777108
1997-07-17	1197.22	0.536006
1997-07-18	1209.85	1.04942
1997-07-21	1193.52	-1.35895
1997-07-22	1208.24	1.22578
1997-07-23	1198.86	-0.779366
1997-07-24	1174.21	-2.07755
1997-07-25	1170.86	-0.285706
1997-07-28	1141.77	-2.51589
1997-07-29	1153.22	0.997835
1997-07-30	1179.42	2.24648
1997-07-31	1189.76	0.872882
1997-08-01	1192.82	0.256865
1997-08-04	1200.33	0.627627
1997-08-05	1196.27	-0.338814
1997-08-06	1171.94	-2.05479
1997-08-07	1199.24	2.30275
1997-08-08	1206.05	0.566254
1997-08-11	1184.08	-1.83845
1997-08-12	1146.8	-3.19907
1997-08-13	1120.12	-2.35397
1997-08-14	1168.11	4.19513
1997-08-15	1143.06	-2.16782
1997-08-18	1134.63	-0.740228
1997-08-19	1132.9	-0.152589
1997-08-20	1144.63	1.03007
1997-08-21	1164.54	1.72447
1997-08-22	1171.83	0.624048
1997-08-25	1184.09	1.04079
1997-08-26	1194.04	0.836798
1997-08-27	1198.51	0.373661
1997-08-28	1213.89	1.2751
1997-08-29	1221.06	0.588926
1997-09-01	1229.86	0.718101
1997-09-02	1226.3	-0.289884
1997-09-03	1240.82	1.1771
1997-09-04	1251.29	0.840257
1997-09-05	1251.55	0.0207764
1997-09-08	1255.22	0.292808
1997-09-09	1231.02	-1.94678
1997-09-10	1256.04	2.01208
1997-09-11	1242.71	-1.06694
1997-09-12	1208.69	-2.77574
1997-09-15	1179.28	-2.46331
1997-09-16	1187.22	0.671036
1997-09-17	1167.55	-1.67069
1997-09-18	1172.36	0.411128
1997-09-19	1184.52	1.03188
1997-09-22	1103.97	-7.04249
1997-09-23	1041.96	-5.78102
1997-09-24	1110.01	6.32656
1997-09-25	1117.01	0.628646
1997-09-26	1109.63	-0.662886
1997-09-29	1084.07	-2.33042
1997-09-30	1097.38	1.22031
1997-10-06	1098.9	0.138416
1997-10-07	1102.57	0.333414
1997-10-08	1134.86	2.88655
1997-10-09	1122.46	-1.09866
1997-10-10	1130.78	0.738497
1997-10-13	1119.81	-0.974865
1997-10-14	1117.92	-0.168922
1997-10-15	1125.78	0.700633
1997-10-16	1150.3	2.15467
1997-10-17	1176.48	2.25042
1997-10-20	1187.36	0.920544
1997-10-21	1191.87	0.379115
1997-10-22	1177.52	-1.2113
1997-10-23	1173.36	-0.353911
1997-10-24	1178.3	0.42013
1997-10-27	1235.82	4.76621
1997-10-28	1177.92	-4.79846
1997-10-29	1184.08	0.521594
1997-10-30	1174.84	-0.783415
1997-10-31	1180.39	0.471293
1997-11-03	1180.85	0.0389626
1997-11-04	1184.7	0.325507
1997-11-05	1194.03	0.784458
1997-11-06	1181.12	-1.0871
1997-11-07	1195.14	1.18002
1997-11-10	1185.78	-0.786256
1997-11-11	1186.63	0.0716572
1997-11-12	1174.18	-1.05473
1997-11-13	1185.02	0.918964
1997-11-14	1197.83	1.0752
1997-11-17	1191.33	-0.544127
1997-11-18	1183.34	-0.672939
1997-11-19	1181.62	-0.145457
1997-11-20	1172.42	-0.78164
1997-11-21	1158.55	-1.19008
1997-11-24	1124.94	-2.94396
1997-11-25	1125.52	0.0515451
1997-11-26	1143.81	1.61197
1997-11-27	1122.51	-1.87976
1997-11-28	1139.62	1.51277
1997-12-01	1133.08	-0.57553
1997-12-02	1130.16	-0.258038
1997-12-03	1122.54	-0.676525
1997-12-04	1135.87	1.18049
1997-12-05	1136.2	0.0290485
1997-12-08	1139.36	0.277734
1997-12-09	1148.17	0.770268
1997-12-10	1157.84	0.838684
1997-12-11	1159.16	0.113941
1997-12-12	1153.84	-0.46001
1997-12-15	1168.02	1.22145
1997-12-16	1174.8	0.578792
1997-12-17	1146.52	-2.43667
1997-12-18	1154.16	0.664155
1997-12-19	1160.76	0.570217
1997-12-22	1169	0.707373
1997-12-23	1171.25	0.192288
1997-12-24	1169.66	-0.135845
1997-12-25	1181.27	0.987704
1997-12-26	1191.91	0.896695
1997-12-29	1186.6	-0.4465
1997-12-30	1181.14	-0.461201
1997-12-31	1194.1	1.09127
1998-01-05	1220.47	2.18433
1998-01-06	1233.62	1.07169
1998-01-07	1244.07	0.843534
1998-01-08	1237.16	-0.556984
1998-01-09	1239.9	0.22123
1998-01-12	1226.96	-1.04912
1998-01-13	1167.64	-4.9555
1998-01-14	1202.21	2.9177
1998-01-15	1215.43	1.09364
1998-01-16	1213.96	-0.121018
1998-01-19	1213.12	-0.0692191
1998-01-20	1203.71	-0.778711
1998-01-21	1200.2	-0.292025
1998-01-22	1204.43	0.351822
1998-01-23	1222.91	1.52269
1998-02-09	1248.04	2.03411
1998-02-10	1236.51	-0.928144
1998-02-11	1250.23	1.10347
1998-02-12	1246.29	-0.31564
1998-02-13	1245.91	-0.0304952
1998-02-16	1236.23	-0.779977
1998-02-17	1238.5	0.183455
1998-02-18	1229.83	-0.702503
1998-02-19	1232.58	0.223359
1998-02-20	1226.02	-0.533639
1998-02-23	1208.6	-1.43105
1998-02-24	1208.21	-0.032274
1998-02-25	1194.67	-1.12699
1998-02-26	1206.67	0.999452
1998-02-27	1206.53	-0.0116029
1998-03-02	1188.3	-1.52248
1998-03-03	1201.78	1.12801
1998-03-04	1213.25	0.949893
1998-03-05	1207.54	-0.471748
1998-03-06	1206.45	-0.0903071
1998-03-09	1200.83	-0.466919
1998-03-10	1199.83	-0.0833106
1998-03-11	1190.03	-0.820138
1998-03-12	1178.97	-0.933736
1998-03-13	1184.96	0.506785
1998-03-16	1188.48	0.296617
1998-03-17	1202.83	1.2002
1998-03-18	1193.9	-0.745187
1998-03-19	1188.71	-0.435658
1998-03-20	1187.5	-0.101843
1998-03-23	1179.86	-0.645363
1998-03-24	1194.01	1.19216
1998-03-25	1191.55	-0.206325
1998-03-26	1188.86	-0.226012
1998-03-27	1223.56	2.87698
1998-03-30	1249.43	2.09228
1998-03-31	1243.01	-0.515079
1998-04-01	1254.96	0.956705
1998-04-02	1269.01	1.11342
1998-04-03	1286.08	1.33618
1998-04-06	1306.37	1.56535
1998-04-07	1303.14	-0.247556
1998-04-08	1322.79	1.49664
1998-04-09	1297.22	-1.95196
1998-04-10	1311.51	1.09556
1998-04-13	1318.38	0.522457
1998-04-14	1313.72	-0.354091
1998-04-15	1324.7	0.832322
1998-04-16	1316.24	-0.640684
1998-04-17	1298.1	-1.38775
1998-04-20	1296	-0.161906
1998-04-21	1304.7	0.669054
1998-04-22	1332.18	2.08436
1998-04-23	1324.55	-0.574392
1998-04-24	1315.16	-0.711445
1998-04-27	1310.37	-0.364879
1998-04-28	1332.99	1.7115
1998-04-29	1332.49	-0.0375167
1998-04-30	1343.44	0.818412
1998-05-04	1352.92	0.703174
1998-05-05	1352.52	-0.0295701
1998-05-06	1348.41	-0.30434
1998-05-07	1327.87	-1.535
1998-05-08	1357.59	2.21349
1998-05-11	1354.6	-0.220486
1998-05-12	1349.64	-0.366832
1998-05-13	1369.26	1.44326
1998-05-14	1367.12	-0.156411
1998-05-15	1368.08	0.070196
1998-05-18	1368.18	0.00730925
1998-05-19	1362.29	-0.431429
1998-05-20	1357.43	-0.35739
1998-05-21	1366.65	0.676929
1998-05-22	1375.81	0.667944
1998-05-25	1389.36	0.980129
1998-05-26	1390.41	0.0755459
1998-05-27	1399.54	0.654495
1998-05-28	1397.89	-0.117966
1998-05-29	1411.2	0.947646
1998-06-01	1415.57	0.309187
1998-06-02	1413.08	-0.176056
1998-06-03	1420	0.488516
1998-06-04	1406.3	-0.969474
1998-06-05	1408.61	0.164126
1998-06-08	1403.73	-0.347043
1998-06-09	1369.65	-2.45778
1998-06-10	1368.29	-0.0993448
1998-06-11	1347.67	-1.51846
1998-06-12	1383.38	2.61526
1998-06-15	1365.34	-1.31263
1998-06-16	1348.58	-1.23513
1998-06-17	1348.94	0.0266912
1998-06-18	1370.68	1.59879
1998-06-19	1392.87	1.60594
1998-06-22	1399.35	0.464148
1998-06-23	1397.95	-0.100097
1998-06-24	1401.74	0.270745
1998-06-25	1382.03	-1.41609
1998-06-26	1385.61	0.258777
1998-06-29	1361.43	-1.76049
1998-06-30	1339.2	-1.64632
1998-07-01	1316.44	-1.71413
1998-07-02	1331.65	1.14877
1998-07-03	1335.12	0.26024
1998-07-06	1315.28	-1.49716
1998-07-07	1324.4	0.690996
1998-07-08	1338.98	1.09486
1998-07-09	1343.23	0.316903
1998-07-10	1360.61	1.2856
1998-07-13	1358.81	-0.132381
1998-07-14	1336.55	-1.65176
1998-07-15	1335.46	-0.0815865
1998-07-16	1325.63	-0.738798
1998-07-17	1314.71	-0.827171
1998-07-20	1287.07	-2.12478
1998-07-21	1313.01	1.99539
1998-07-22	1299.14	-1.06197
1998-07-23	1316.27	1.30995
1998-07-24	1326.82	0.798312
1998-07-27	1321.89	-0.372257
1998-07-28	1317.94	-0.299262
1998-07-29	1311.94	-0.456295
1998-07-30	1315.3	0.255782
1998-07-31	1316.91	0.122331
1998-08-03	1301.67	-1.164
1998-08-04	1293.45	-0.633499
1998-08-05	1307.44	1.0758
1998-08-06	1294.16	-1.02092
1998-08-07	1271.06	-1.80106
1998-08-10	1234.58	-2.91204
1998-08-11	1207.67	-2.20379
1998-08-12	1190.55	-1.42775
1998-08-13	1204.18	1.13835
1998-08-14	1168.02	-3.04888
1998-08-17	1070.41	-8.72683
1998-08-18	1071.3	0.0831112
1998-08-19	1126.08	4.98697
1998-08-20	1149.9	2.09324
1998-08-21	1177.62	2.38205
1998-08-24	1178.55	0.0789417
1998-08-25	1179.06	0.0432642
1998-08-26	1160.28	-1.60562
1998-08-27	1145.21	-1.30733
1998-08-28	1129.72	-1.36182
1998-08-31	1150.22	1.79834
1998-09-01	1143.12	-0.619186
1998-09-02	1136.89	-0.54649
1998-09-03	1147.19	0.901901
1998-09-04	1163.52	1.41344
1998-09-07	1178.37	1.26822
1998-09-08	1167.59	-0.919033
1998-09-09	1190.68	1.95828
1998-09-10	1213.67	1.91243
1998-09-11	1218	0.356134
1998-09-14	1239.6	1.75786
1998-09-15	1230.12	-0.767702
1998-09-16	1252.13	1.77344
1998-09-17	1233.7	-1.48283
1998-09-18	1207	-2.18798
1998-09-21	1222.37	1.26537
1998-09-22	1222.63	0.0212679
1998-09-23	1229.86	0.589607
1998-09-24	1199.06	-2.53624
1998-09-25	1221.57	1.8599
1998-09-28	1230.21	0.704797
1998-09-29	1231.74	0.124292
1998-09-30	1242.89	0.901151
1998-10-05	1234.77	-0.65546
1998-10-06	1217.45	-1.41262
1998-10-07	1213.78	-0.301905
1998-10-08	1228.71	1.22254
1998-10-09	1236.93	0.666766
1998-10-12	1247.14	0.822043
1998-10-13	1244.06	-0.247271
1998-10-14	1240.59	-0.279315
1998-10-15	1254.81	1.13971
1998-10-16	1251.52	-0.262535
1998-10-19	1246.23	-0.423582
1998-10-20	1243.64	-0.207963
1998-10-21	1207.82	-2.92255
1998-10-22	1216.09	0.682371
1998-10-23	1217.42	0.109307
1998-10-26	1208.26	-0.755255
1998-10-27	1216.78	0.702671
1998-10-28	1225.92	0.748355
1998-10-29	1216.76	-0.750081
1998-10-30	1217.31	0.0452739
1998-11-02	1223.47	0.504757
1998-11-03	1236.87	1.08929
1998-11-04	1235.8	-0.0865461
1998-11-05	1253.27	1.40376
1998-11-06	1259.76	0.516509
1998-11-09	1283.12	1.83734
1998-11-10	1286.55	0.26696
1998-11-11	1286.19	-0.0279857
1998-11-12	1282.98	-0.249886
1998-11-13	1282.5	-0.0374199
1998-11-16	1293.74	0.872594
1998-11-17	1290.59	-0.243777
1998-11-18	1285.5	-0.395173
1998-11-19	1275.6	-0.773109
1998-11-20	1275.37	-0.0180323
1998-11-23	1273.78	-0.124747
1998-11-24	1278.91	0.401929
1998-11-25	1263.85	-1.18455
1998-11-26	1252.81	-0.877358
1998-11-27	1245.08	-0.618924
1998-11-30	1247.41	0.186962
1998-12-01	1234.35	-1.05249
1998-12-02	1236.96	0.211224
1998-12-03	1232.5	-0.361213
1998-12-04	1219.19	-1.08579
1998-12-07	1209.54	-0.794658
1998-12-08	1223.25	1.12711
1998-12-09	1224.08	0.067829
1998-12-10	1204.63	-1.60171
1998-12-11	1214.21	0.792119
1998-12-14	1196.29	-1.48685
1998-12-15	1194.84	-0.121281
1998-12-16	1183.06	-0.990797
1998-12-17	1160.09	-1.96067
1998-12-18	1155.92	-0.360102
1998-12-21	1154.42	-0.129851
1998-12-22	1185.96	2.69545
1998-12-23	1172.51	-1.14058
1998-12-24	1168.98	-0.301517
1998-12-25	1173.91	0.420848
1998-12-28	1159.93	-1.19804
1998-12-29	1142.72	-1.49483
1998-12-30	1148.26	0.483636
1998-12-31	1146.7	-0.13595
1999-01-04	1125.81	-1.83855
1999-01-05	1119.96	-0.52098
1999-01-06	1132.59	1.12141
1999-01-07	1137.72	0.451921
1999-01-08	1168.81	2.69599
1999-01-11	1172.81	0.341644
1999-01-12	1158.86	-1.19658
1999-01-13	1148.15	-0.92848
1999-01-14	1148.65	0.0435388
1999-01-15	1137.3	-0.99303
1999-01-18	1153.11	1.38056
1999-01-19	1158.55	0.470658
1999-01-20	1151.37	-0.621668
1999-01-21	1158.49	0.616489
1999-01-22	1162.35	0.332638
1999-01-25	1148.12	-1.2318
1999-01-26	1138.21	-0.866896
1999-01-27	1146.49	0.724824
1999-01-28	1140.97	-0.482632
1999-01-29	1134.67	-0.553691
1999-02-01	1120.53	-1.25401
1999-02-02	1126.4	0.522491
1999-02-03	1116.86	-0.850552
1999-02-04	1103.49	-1.20433
1999-02-05	1081.44	-2.01844
1999-02-08	1065.81	-1.45584
1999-02-09	1090.08	2.2516
1999-03-01	1097.97	0.721193
1999-03-02	1100.91	0.267409
1999-03-03	1128.73	2.4956
1999-03-04	1128.95	0.019489
1999-03-05	1132.35	0.300712
1999-03-08	1142.1	0.857355
1999-03-09	1136.94	-0.452823
1999-03-10	1132.73	-0.370979
1999-03-11	1149.92	1.50617
1999-03-12	1158.7	0.760631
1999-03-15	1164.63	0.510475
1999-03-16	1166.93	0.197293
1999-03-17	1159.09	-0.674115
1999-03-18	1151.99	-0.614433
1999-03-19	1172.93	1.8014
1999-03-22	1172.74	-0.0162
1999-03-23	1170.94	-0.153604
1999-03-24	1169.03	-0.16325
1999-03-25	1156.85	-1.04735
1999-03-26	1161.12	0.368426
1999-03-29	1169.48	0.717414
1999-03-30	1157.5	-1.02967
1999-03-31	1158.05	0.0475049
1999-04-01	1168.5	0.898331
1999-04-02	1184.4	1.35154
1999-04-05	1194.46	0.845788
1999-04-06	1199.6	0.429396
1999-04-07	1201.63	0.16908
1999-04-08	1202.46	0.0690489
1999-04-09	1205.13	0.221798
1999-04-12	1195.33	-0.816514
1999-04-13	1178.19	-1.44429
1999-04-14	1181.51	0.281392
1999-04-15	1170.61	-0.926829
1999-04-16	1166.23	-0.374865
1999-04-19	1159.47	-0.581331
1999-04-20	1171.6	1.04073
1999-04-21	1144.06	-2.3787
1999-04-22	1137.16	-0.604941
1999-04-23	1139.99	0.248556
1999-04-26	1112.79	-2.41491
1999-04-27	1091.69	-1.91434
1999-04-28	1091.08	-0.0558922
1999-04-29	1116.4	2.29412
1999-04-30	1120.92	0.404055
1999-05-04	1111.75	-0.821442
1999-05-05	1116.93	0.46485
1999-05-06	1128.22	1.00573
1999-05-07	1120.73	-0.66609
1999-05-10	1071.92	-4.45288
1999-05-11	1095.4	2.16681
1999-05-12	1099.99	0.418149
1999-05-13	1088.86	-1.01698
1999-05-14	1063.27	-2.37822
1999-05-17	1065.55	0.214203
1999-05-18	1059.87	-0.534578
1999-05-19	1109.08	4.53846
1999-05-20	1147.7	3.42291
1999-05-21	1168.72	1.81492
1999-05-24	1213.65	3.7724
1999-05-25	1202.88	-0.891449
1999-05-26	1236.04	2.7194
1999-05-27	1283.02	3.7304
1999-05-28	1277.15	-0.458564
1999-05-31	1279.32	0.169765
1999-06-01	1311.59	2.49115
1999-06-02	1287.93	-1.82039
1999-06-03	1268.32	-1.53431
1999-06-04	1285.57	1.3509
1999-06-07	1326.51	3.13492
1999-06-08	1333.64	0.536061
1999-06-09	1348.6	1.1155
1999-06-10	1364.34	1.16038
1999-06-11	1370.39	0.442458
1999-06-14	1427.7	4.09694
1999-06-15	1387.59	-2.84963
1999-06-16	1460.16	5.09776
1999-06-17	1501	2.75855
1999-06-18	1498.91	-0.139338
1999-06-21	1546.4	3.11915
1999-06-22	1564.44	1.15983
1999-06-23	1606.5	2.653
1999-06-24	1654.11	2.92052
1999-06-25	1593.85	-3.71106
1999-06-28	1693.16	6.04441
1999-06-29	1739.2	2.68286
1999-06-30	1689.42	-2.904
1999-07-01	1560.78	-7.91996
1999-07-02	1613.53	3.32386
1999-07-05	1581.81	-1.98546
1999-07-06	1517.25	-4.16703
1999-07-07	1568.65	3.33159
1999-07-08	1577.98	0.593017
1999-07-09	1584.75	0.428112
1999-07-12	1559.73	-1.59139
1999-07-13	1524.82	-2.26364
1999-07-14	1559.52	2.25017
1999-07-15	1549.33	-0.65555
1999-07-16	1519.74	-1.92833
1999-07-19	1479.07	-2.71258
1999-07-20	1574.6	6.25878
1999-07-21	1609.81	2.21149
1999-07-22	1550.73	-3.73904
1999-07-23	1585.98	2.24767
1999-07-26	1602.03	1.00691
1999-07-27	1590.71	-0.709112
1999-07-28	1597.19	0.406538
1999-07-29	1595.86	-0.0833059
1999-07-30	1601.45	0.349669
1999-08-02	1616.27	0.921156
1999-08-03	1626.84	0.651846
1999-08-04	1649.12	1.36023
1999-08-05	1653.53	0.267058
1999-08-06	1646.59	-0.420591
1999-08-09	1628.83	-1.08445
1999-08-10	1602.14	-1.65211
1999-08-11	1583.4	-1.17658
1999-08-12	1575.64	-0.491289
1999-08-13	1571.9	-0.237646
1999-08-16	1560.06	-0.756079
1999-08-17	1576.4	1.04188
1999-08-18	1581.92	0.349553
1999-08-19	1637.74	3.46779
1999-08-20	1628.93	-0.539389
1999-08-23	1644.99	0.981095
1999-08-24	1648.46	0.210721
1999-08-25	1625.76	-1.38661
1999-08-26	1638.23	0.764099
1999-08-27	1633.9	-0.26466
1999-08-30	1619.03	-0.914259
1999-08-31	1627.11	0.497823
1999-09-01	1599.55	-1.70831
1999-09-02	1611.95	0.772229
1999-09-03	1587.88	-1.50448
1999-09-06	1560.67	-1.72846
1999-09-07	1562.79	0.135747
1999-09-08	1571.59	0.561516
1999-09-09	1675.12	6.3797
1999-09-10	1659.92	-0.91154
1999-09-13	1670.14	0.613805
1999-09-14	1672.89	0.164521
1999-09-15	1662.8	-0.604974
1999-09-16	1645.51	-1.04526
1999-09-17	1648.55	0.184575
1999-09-20	1633.83	-0.896916
1999-09-21	1625.58	-0.506228
1999-09-22	1617.05	-0.526117
1999-09-23	1604.2	-0.797831
1999-09-24	1619.32	0.938112
1999-09-27	1602.15	-1.06598
1999-09-28	1591.43	-0.671349
1999-09-29	1584.95	-0.408012
1999-09-30	1570.7	-0.903148
1999-10-08	1534.51	-2.33103
1999-10-11	1522.48	-0.787053
1999-10-12	1537.79	1.00057
1999-10-13	1507.42	-1.99467
1999-10-14	1508.72	0.0862029
1999-10-15	1543.79	2.29788
1999-10-18	1501.66	-2.76693
1999-10-19	1470.9	-2.06967
1999-10-20	1485.82	1.00924
1999-10-21	1458.53	-1.85377
1999-10-22	1497.46	2.63413
1999-10-25	1468.26	-1.96923
1999-10-26	1482.66	0.975975
1999-10-27	1536.82	3.58776
1999-10-28	1514.52	-1.46168
1999-10-29	1504.56	-0.659806
1999-11-01	1493.09	-0.76527
1999-11-02	1487.46	-0.377783
1999-11-03	1475.68	-0.795107
1999-11-04	1464.82	-0.738653
1999-11-05	1465.23	0.0279859
1999-11-08	1471.37	0.418171
1999-11-09	1464.03	-0.500103
1999-11-10	1450.15	-0.952591
1999-11-11	1443.9	-0.431921
1999-11-12	1450.32	0.443644
1999-11-15	1451.53	0.0833951
1999-11-16	1431.31	-1.40281
1999-11-17	1462.79	2.17555
1999-11-18	1482.45	1.33506
1999-11-19	1468.47	-0.947508
1999-11-22	1464.58	-0.265253
1999-11-23	1466.43	0.126236
1999-11-24	1454.57	-0.812055
1999-11-25	1444.24	-0.712709
1999-11-26	1444.51	0.0186932
1999-11-29	1435.46	-0.628481
1999-11-30	1434.97	-0.0341412
1999-12-01	1447.11	0.842452
1999-12-02	1435.83	-0.782538
1999-12-03	1437.23	0.0974571
1999-12-06	1426.99	-0.715032
1999-12-07	1428.26	0.0889589
1999-12-08	1424.84	-0.23981
1999-12-09	1416.72	-0.571519
1999-12-10	1428.93	0.858228
1999-12-13	1417.1	-0.831338
1999-12-14	1422.26	0.363463
1999-12-15	1451.05	2.00403
1999-12-16	1434.86	-1.12201
1999-12-17	1419.55	-1.07274
1999-12-21	1395.49	-1.70943
1999-12-22	1387.51	-0.573483
1999-12-23	1369.46	-1.30943
1999-12-24	1355.36	-1.03494
1999-12-27	1345.35	-0.74129
1999-12-28	1348.82	0.257593
1999-12-29	1356.92	0.598729
1999-12-30	1366.58	0.709384
2000-01-04	1406.37	2.87006
2000-01-05	1409.68	0.235081
2000-01-06	1463.94	3.77687
2000-01-07	1516.6	3.53396
2000-01-10	1545.11	1.86241
2000-01-11	1479.78	-4.32017
2000-01-12	1438.02	-2.86263
2000-01-13	1424.44	-0.948841
2000-01-14	1408.84	-1.10121
2000-01-17	1433.33	1.72337
2000-01-18	1426.62	-0.46924
2000-01-19	1440.72	0.983498
2000-01-20	1466.86	1.79811
2000-01-21	1465.08	-0.121421
2000-01-24	1477.34	0.833332
2000-01-25	1476.5	-0.0568751
2000-01-26	1481.11	0.311738
2000-01-27	1506.76	1.71698
2000-01-28	1534.99	1.85622
2000-02-14	1673.94	8.66563
2000-02-15	1670.67	-0.195539
2000-02-16	1693.1	1.33364
2000-02-17	1640.64	-3.14748
2000-02-18	1668.09	1.65928
2000-02-21	1677.13	0.540474
2000-02-22	1632.29	-2.71001
2000-02-23	1594.93	-2.31541
2000-02-24	1634.3	2.43847
2000-02-25	1631.57	-0.167184
2000-02-28	1704.85	4.39344
2000-02-29	1714.57	0.568519
2000-03-01	1697.74	-0.986437
2000-03-02	1713.01	0.89541
2000-03-03	1738.02	1.44945
2000-03-06	1681.08	-3.33101
2000-03-07	1694.79	0.81224
2000-03-08	1726.03	1.82651
2000-03-09	1732.34	0.364912
2000-03-10	1705.04	-1.58845
2000-03-13	1728.87	1.38794
2000-03-14	1685.34	-2.55013
2000-03-15	1681.47	-0.229891
2000-03-16	1607.52	-4.49752
2000-03-17	1658.6	3.12807
2000-03-20	1699.24	2.42078
2000-03-21	1710.32	0.649881
2000-03-22	1720.44	0.589959
2000-03-23	1747.24	1.54579
2000-03-24	1730.49	-0.963279
2000-03-27	1775.91	2.59078
2000-03-28	1791.44	0.87068
2000-03-29	1788.8	-0.147476
2000-03-30	1810.98	1.23231
2000-03-31	1800.22	-0.595926
2000-04-03	1801	0.0433742
2000-04-04	1760.69	-2.26363
2000-04-05	1771.19	0.594586
2000-04-06	1809.14	2.12
2000-04-07	1819.89	0.592447
2000-04-10	1826.06	0.338403
2000-04-11	1821.17	-0.268149
2000-04-12	1807.32	-0.763407
2000-04-13	1831.54	1.33121
2000-04-14	1833.66	0.115683
2000-04-17	1795.05	-2.12811
2000-04-18	1813.49	1.02203
2000-04-19	1828.71	0.835764
2000-04-20	1847.02	0.996273
2000-04-21	1841.06	-0.323204
2000-04-24	1837.39	-0.199541
2000-04-25	1833.46	-0.21412
2000-04-26	1832.77	-0.0376409
2000-04-27	1806.83	-1.42546
2000-04-28	1836.32	1.61896
2000-05-08	1836.63	0.0168802
2000-05-09	1806.63	-1.64691
2000-05-10	1752.68	-3.03172
2000-05-11	1724.04	-1.64757
2000-05-12	1720.6	-0.199731
2000-05-15	1704.58	-0.935433
2000-05-16	1724.53	1.16358
2000-05-17	1725.39	0.0498563
2000-05-18	1758.53	1.90251
2000-05-19	1777.82	1.09097
2000-05-22	1824.73	2.60442
2000-05-23	1832.07	0.401445
2000-05-24	1855.49	1.27023
2000-05-25	1880.7	1.34952
2000-05-26	1879.61	-0.057974
2000-05-29	1898.74	1.01262
2000-05-30	1877.47	-1.12654
2000-05-31	1894.55	0.905622
2000-06-01	1903.48	0.470245
2000-06-02	1916.25	0.668636
2000-06-05	1899.09	-0.899533
2000-06-06	1925.54	1.38316
2000-06-07	1935.03	0.491638
2000-06-08	1925.2	-0.509297
2000-06-09	1900.78	-1.27655
2000-06-12	1912.55	0.617311
2000-06-13	1938.67	1.35647
2000-06-14	1932.29	-0.329634
2000-06-15	1942.28	0.515672
2000-06-16	1926.94	-0.792929
2000-06-19	1915.2	-0.61112
2000-06-20	1895.34	-1.04238
2000-06-21	1913.13	0.934241
2000-06-22	1913.9	0.0402401
2000-06-23	1939.62	1.3349
2000-06-26	1948.63	0.463449
2000-06-27	1942.89	-0.295001
2000-06-28	1947.48	0.235968
2000-06-29	1937.26	-0.526163
2000-06-30	1928.1	-0.473954
2000-07-03	1895.63	-1.69838
2000-07-04	1907.93	0.646765
2000-07-05	1909.18	0.0654946
2000-07-06	1902.55	-0.347874
2000-07-07	1932.79	1.57695
2000-07-10	1948.02	0.784892
2000-07-11	1960.54	0.640648
2000-07-12	1973.37	0.65228
2000-07-13	1979.2	0.294998
2000-07-14	1987.19	0.402886
2000-07-17	1982.47	-0.237804
2000-07-18	1993.98	0.57891
2000-07-19	1998.42	0.222423
2000-07-20	1991.56	-0.343862
2000-07-21	1996.33	0.239224
2000-07-24	1989.23	-0.356287
2000-07-25	1996.57	0.368308
2000-07-26	2012.31	0.785261
2000-07-27	2012.35	0.00198775
2000-07-28	2012.79	0.0218626
2000-07-31	2023.53	0.532169
2000-08-01	2028.15	0.228054
2000-08-02	2030.68	0.124667
2000-08-03	2036.3	0.276372
2000-08-04	2026.36	-0.489336
2000-08-07	2039.41	0.641947
2000-08-08	2049.91	0.513534
2000-08-09	2061.18	0.548275
2000-08-10	2065.94	0.23067
2000-08-11	2062.66	-0.158892
2000-08-14	2076.3	0.659105
2000-08-15	2076.82	0.0250414
2000-08-16	2083.46	0.31921
2000-08-17	2091.58	0.388979
2000-08-18	2090.18	-0.0669575
2000-08-21	2108.69	0.881672
2000-08-22	2074.7	-1.62503
2000-08-23	2057.91	-0.812566
2000-08-24	2071.16	0.641794
2000-08-25	2086.7	0.747504
2000-08-28	2100.58	0.662963
2000-08-29	2105.47	0.232522
2000-08-30	2076.14	-1.40283
2000-08-31	2021.19	-2.6824
2000-09-01	1999.85	-1.06143
2000-09-04	2010.6	0.536101
2000-09-05	1963.79	-2.35569
2000-09-06	1925.9	-1.94829
2000-09-07	1950.66	1.27744
2000-09-08	1959.31	0.44246
2000-09-11	1972.04	0.647617
2000-09-12	1979.09	0.35686
2000-09-13	1988.93	0.495967
2000-09-14	1979.5	-0.475252
2000-09-15	1978.43	-0.0540687
2000-09-18	1946.75	-1.61423
2000-09-19	1903.15	-2.26509
2000-09-20	1922.28	1.00016
2000-09-21	1907.3	-0.782336
2000-09-22	1891.98	-0.806473
2000-09-25	1875.91	-0.853003
2000-09-26	1887.82	0.632885
2000-09-27	1914.08	1.38144
2000-09-28	1889.28	-1.30413
2000-09-29	1910.16	1.09912
2000-10-09	1915.35	0.271337
2000-10-10	1942.14	1.38906
2000-10-11	1933.72	-0.434537
2000-10-12	1926.32	-0.383364
2000-10-13	1918.15	-0.425027
2000-10-16	1902.8	-0.803469
2000-10-17	1909.49	0.350971
2000-10-18	1922.84	0.696707
2000-10-19	1913.42	-0.491104
2000-10-20	1947.45	1.76286
2000-10-23	1958.93	0.587758
2000-10-24	1956.34	-0.132303
2000-10-25	1977.25	1.06316
2000-10-26	1967.67	-0.485689
2000-10-27	1967.4	-0.0137228
2000-10-30	1973.57	0.313121
2000-10-31	1961.28	-0.624676
2000-11-01	1977.36	0.81653
2000-11-02	1984.26	0.348343
2000-11-03	1981.63	-0.132631
2000-11-06	1991.17	0.480267
2000-11-07	1997.07	0.29587
2000-11-08	2012.9	0.789536
2000-11-09	2032.48	0.968025
2000-11-10	2047.45	0.733839
2000-11-13	2070.78	1.13302
2000-11-14	2085.11	0.689626
2000-11-15	2081.9	-0.154067
2000-11-16	2095.98	0.674029
2000-11-17	2093.23	-0.13129
2000-11-20	2101.38	0.388594
2000-11-21	2097.98	-0.161929
2000-11-22	2113.3	0.727573
2000-11-23	2119.43	0.289648
2000-11-24	2053.37	-3.16648
2000-11-27	2049.67	-0.180354
2000-11-28	2079.39	1.43963
2000-11-29	2067.49	-0.573927
2000-11-30	2070.61	0.150794
2000-12-01	2081.84	0.540887
2000-12-04	2092.13	0.493057
2000-12-05	2091.67	-0.0219896
2000-12-06	2075.62	-0.770288
2000-12-07	2075.04	-0.0279473
2000-12-08	2073.16	-0.0906417
2000-12-11	2046.07	-1.31531
2000-12-12	2059.05	0.632383
2000-12-13	2056.12	-0.1424
2000-12-14	2051.07	-0.24591
2000-12-15	2039.36	-0.572557
2000-12-18	2044.54	0.253679
2000-12-19	2049.03	0.219368
2000-12-20	2071.26	1.07906
2000-12-21	2076.88	0.270965
2000-12-22	2069.76	-0.343411
2000-12-25	2068.17	-0.07685
2000-12-26	2076.26	0.390404
2000-12-27	2058.24	-0.871695
2000-12-28	2053.7	-0.22082
2000-12-29	2073.47	0.958048
2001-01-02	2103.46	1.43601
2001-01-03	2123.89	0.96657
2001-01-04	2117.4	-0.306039
2001-01-05	2125.3	0.372405
2001-01-08	2102.06	-1.09951
2001-01-09	2101.13	-0.0442521
2001-01-10	2125.61	1.15835
2001-01-11	2119.14	-0.304847
2001-01-12	2104.74	-0.68184
2001-01-15	2032.44	-3.49549
2001-01-16	2045.88	0.659097
2001-01-17	2034.58	-0.55386
2001-01-18	2043.11	0.418375
2001-01-19	2065.6	1.09476
2001-02-05	2008.03	-2.82666
2001-02-06	1995.31	-0.635471
2001-02-07	1979.93	-0.773793
2001-02-08	1930.13	-2.54741
2001-02-09	1956.97	1.381
2001-02-12	1961.22	0.216937
2001-02-13	1963.52	0.117205
2001-02-14	1963.2	-0.0162986
2001-02-15	1946.47	-0.855831
2001-02-16	1941.96	-0.23197
2001-02-19	1967.55	1.30913
2001-02-20	1953.21	-0.731494
2001-02-21	1909.32	-2.2727
2001-02-22	1907.26	-0.10795
2001-02-23	1936.34	1.51319
2001-02-26	1954.69	0.943201
2001-02-27	1962.04	0.375313
2001-02-28	1959.18	-0.145873
2001-03-01	1965.12	0.302729
2001-03-02	1985.11	1.0121
2001-03-05	1984.2	-0.0458518
2001-03-06	1990.06	0.294898
2001-03-07	1991.17	0.0557616
2001-03-08	2000.9	0.487467
2001-03-09	2011.66	0.536317
2001-03-12	2012.55	0.0442323
2001-03-13	1998.69	-0.691061
2001-03-14	2018.61	0.991718
2001-03-15	2022.6	0.197466
2001-03-16	2020.23	-0.117245
2001-03-19	2036.61	0.807529
2001-03-20	2045.79	0.449736
2001-03-21	2066.39	1.00191
2001-03-22	2087.53	1.01784
2001-03-23	2053.53	-1.64213
2001-03-26	2089.88	1.75464
2001-03-27	2107.25	0.827713
2001-03-28	2106.87	-0.0180346
2001-03-29	2101.65	-0.248068
2001-03-30	2112.77	0.527713
2001-04-02	2125.08	0.580956
2001-04-03	2123.05	-0.0955714
2001-04-04	2090.71	-1.535
2001-04-05	2112.6	1.04157
2001-04-06	2108.6	-0.18952
2001-04-09	2117.36	0.414581
2001-04-10	2128.47	0.523338
2001-04-11	2131.39	0.137094
2001-04-12	2134.79	0.159393
2001-04-13	2145.4	0.495773
2001-04-16	2168.05	1.05021
2001-04-17	2176.67	0.396804
2001-04-18	2172.56	-0.188999
2001-04-19	2172.87	0.0142679
2001-04-20	2152.33	-0.949789
2001-04-23	2150.42	-0.0887804
2001-04-24	2166.17	0.729746
2001-04-25	2119.18	-2.19314
2001-04-26	2105.05	-0.669
2001-04-27	2115.1	0.476287
2001-04-30	2119.18	0.192713
2001-05-08	2137.99	0.883691
2001-05-09	2132.89	-0.238827
2001-05-10	2147.28	0.672405
2001-05-11	2155.4	0.377486
2001-05-14	2178.46	1.06419
2001-05-15	2191.06	0.576723
2001-05-16	2199.5	0.384461
2001-05-17	2194.64	-0.221204
2001-05-18	2203.37	0.396998
2001-05-21	2213.59	0.462762
2001-05-22	2210.33	-0.14738
2001-05-23	2197.59	-0.578052
2001-05-24	2198.29	0.031848
2001-05-25	2193.57	-0.214943
2001-05-28	2179.69	-0.634814
2001-05-29	2180.27	0.0266057
2001-05-30	2211.2	1.40866
2001-05-31	2214.25	0.137839
2001-06-01	2219.59	0.240875
2001-06-04	2226.77	0.322961
2001-06-05	2234.98	0.368017
2001-06-06	2238.5	0.157372
2001-06-07	2229.81	-0.388917
2001-06-08	2223.06	-0.303175
2001-06-11	2214.62	-0.380379
2001-06-12	2222.95	0.375386
2001-06-13	2242.42	0.872094
2001-06-14	2202.39	-1.80125
2001-06-15	2210.97	0.38882
2001-06-18	2167.64	-1.97923
2001-06-19	2170.45	0.12955
2001-06-20	2163.12	-0.338289
2001-06-21	2189.14	1.19571
2001-06-22	2206.06	0.769934
2001-06-25	2230.19	1.08787
2001-06-26	2233.59	0.152337
2001-06-27	2229.82	-0.168929
2001-06-28	2219.25	-0.475156
2001-06-29	2218.02	-0.0554394
2001-07-02	2205.98	-0.544305
2001-07-03	2211.83	0.264837
2001-07-04	2202.05	-0.443148
2001-07-05	2181.66	-0.930268
2001-07-06	2170.52	-0.511928
2001-07-09	2169.65	-0.0400906
2001-07-10	2189.78	0.923475
2001-07-11	2168.74	-0.965472
2001-07-12	2165.49	-0.149969
2001-07-13	2161.34	-0.191826
2001-07-16	2146.23	-0.701558
2001-07-17	2140.98	-0.244915
2001-07-18	2146.54	0.259357
2001-07-19	2150.26	0.173152
2001-07-20	2179.62	1.35618
2001-07-23	2169	-0.488432
2001-07-24	2136.45	-1.51207
2001-07-25	2112.25	-1.13918
2001-07-26	2094	-0.867761
2001-07-27	2065.72	-1.35973
2001-07-30	1956.82	-5.41576
2001-07-31	1920.31	-1.88341
2001-08-01	1986.92	3.4099
2001-08-02	1957.02	-1.51633
2001-08-03	1958.69	0.0853484
2001-08-06	1882.12	-3.98776
2001-08-07	1903.93	1.15219
2001-08-08	1895.16	-0.461743
2001-08-09	1924.59	1.54102
2001-08-10	1955.03	1.56921
2001-08-13	1955.1	0.00363159
2001-08-14	1939.54	-0.79905
2001-08-15	1947.35	0.401864
2001-08-16	1919.64	-1.43318
2001-08-17	1924	0.226868
2001-08-20	1934.48	0.54322
2001-08-21	1938.87	0.226677
2001-08-22	1903.44	-1.84425
2001-08-23	1902.99	-0.0236442
2001-08-24	1886.8	-0.854405
2001-08-27	1827.25	-3.20701
2001-08-28	1843.38	0.878873
2001-08-29	1847.53	0.224877
2001-08-30	1839.63	-0.428514
2001-08-31	1834.13	-0.299421
2001-09-03	1817.19	-0.927889
2001-09-04	1862.36	2.45531
2001-09-05	1868.27	0.316836
2001-09-06	1861.56	-0.359802
2001-09-07	1808.84	-2.87291
2001-09-10	1856.52	2.6018
2001-09-11	1863.78	0.390291
2001-09-12	1852.6	-0.601662
2001-09-13	1839.9	-0.687883
2001-09-14	1818.38	-1.17652
2001-09-17	1784.6	-1.87517
2001-09-18	1798.62	0.782539
2001-09-19	1822.69	1.32937
2001-09-20	1818.41	-0.235149
2001-09-21	1807.02	-0.628341
2001-09-24	1794.96	-0.669634
2001-09-25	1793.88	-0.0601865
2001-09-26	1767.81	-1.46388
2001-09-27	1764.93	-0.163046
2001-09-28	1764.86	-0.00396624
2001-10-08	1726.53	-2.19577
2001-10-09	1744.64	1.04346
2001-10-10	1686.61	-3.38276
2001-10-11	1638.32	-2.90492
2001-10-12	1691.32	3.18379
2001-10-15	1687.28	-0.239211
2001-10-16	1655.9	-1.87731
2001-10-17	1643.06	-0.77837
2001-10-18	1615.57	-1.68725
2001-10-19	1572.45	-2.70529
2001-10-22	1520.66	-3.34911
2001-10-23	1670.56	9.4015
2001-10-24	1718.06	2.80368
2001-10-25	1676.49	-2.4494
2001-10-26	1677.87	0.0822809
2001-10-29	1700.47	1.33795
2001-10-30	1682.76	-1.04694
2001-10-31	1689.17	0.380257
2001-11-01	1707.75	1.09394
2001-11-02	1691.35	-0.964968
2001-11-05	1679.57	-0.698921
2001-11-06	1671.27	-0.495399
2001-11-07	1594.05	-4.73058
2001-11-08	1605.87	0.738771
2001-11-09	1630.35	1.5129
2001-11-12	1621.19	-0.563426
2001-11-13	1615.93	-0.32498
2001-11-14	1617.1	0.072316
2001-11-15	1621.34	0.261854
2001-11-16	1646.76	1.55567
2001-11-19	1669.89	1.3948
2001-11-20	1699.73	1.77116
2001-11-21	1705.66	0.348272
2001-11-22	1715.81	0.593372
2001-11-23	1712.56	-0.189594
2001-11-26	1705.89	-0.390294
2001-11-27	1722.59	0.9742
2001-11-28	1735	0.717844
2001-11-29	1732.3	-0.155741
2001-11-30	1747.99	0.901655
2001-12-03	1762.56	0.830074
2001-12-04	1769.68	0.403144
2001-12-05	1745.23	-1.39124
2001-12-06	1751.18	0.340349
2001-12-07	1745.41	-0.330036
2001-12-10	1748.68	0.187173
2001-12-11	1728.88	-1.13874
2001-12-12	1715.17	-0.796159
2001-12-13	1688.01	-1.59619
2001-12-14	1675.51	-0.743272
2001-12-17	1665.94	-0.572866
2001-12-18	1687.29	1.27342
2001-12-19	1672.7	-0.86846
2001-12-20	1631.54	-2.49147
2001-12-21	1640.14	0.525725
2001-12-24	1606.1	-2.09727
2001-12-25	1611.17	0.315174
2001-12-26	1633.64	1.385
2001-12-27	1627.92	-0.350753
2001-12-28	1639.48	0.707599
2001-12-31	1645.97	0.395076
2002-01-04	1611.39	-2.12327
2002-01-07	1596.76	-0.912058
2002-01-08	1583.46	-0.836425
2002-01-09	1561.35	-1.40615
2002-01-10	1576.44	0.961831
2002-01-11	1535.59	-2.62545
2002-01-14	1485.11	-3.34258
2002-01-15	1459.65	-1.72922
2002-01-16	1479.62	1.35886
2002-01-17	1419.52	-4.14665
2002-01-18	1415.44	-0.287835
2002-01-21	1366.97	-3.48438
2002-01-22	1358.69	-0.607561
2002-01-23	1444.96	6.15606
2002-01-24	1456.4	0.7886
2002-01-25	1451.48	-0.338391
2002-01-28	1359.55	-6.543
2002-01-29	1392.78	2.4148
2002-01-30	1396.6	0.273896
2002-01-31	1491.67	6.58556
2002-02-01	1485.77	-0.396314
2002-02-04	1511.33	1.70569
2002-02-05	1518.28	0.458806
2002-02-06	1485.8	-2.16248
2002-02-07	1515.39	1.97195
2002-02-08	1506.61	-0.581074
2002-02-25	1530.28	1.55886
2002-02-26	1531.17	0.0581424
2002-02-27	1538.32	0.465876
2002-02-28	1524.7	-0.889324
2002-03-01	1502.54	-1.46407
2002-03-04	1526.8	1.6017
2002-03-05	1560.08	2.15631
2002-03-06	1569.21	0.583521
2002-03-07	1613	2.75235
2002-03-08	1640.26	1.6759
2002-03-11	1664.09	1.44237
2002-03-12	1643.69	-1.23347
2002-03-13	1623.43	-1.24025
2002-03-14	1665.15	2.5374
2002-03-15	1620.98	-2.68843
2002-03-18	1623.88	0.178744
2002-03-19	1665.36	2.5223
2002-03-20	1682.51	1.02454
2002-03-21	1685.02	0.149071
2002-03-22	1669.69	-0.913945
2002-03-25	1675.29	0.33483
2002-03-26	1649.48	-1.55262
2002-03-27	1654.23	0.287556
2002-03-28	1650.67	-0.215438
2002-03-29	1603.91	-2.87369
2002-04-01	1608.51	0.286389
2002-04-02	1582.88	-1.60623
2002-04-03	1594.51	0.732051
2002-04-04	1641.7	2.91658
2002-04-05	1634.64	-0.430969
2002-04-08	1640.65	0.366991
2002-04-09	1667.52	1.6245
2002-04-10	1677.66	0.606247
2002-04-11	1649.53	-1.69096
2002-04-12	1658.98	0.571256
2002-04-15	1649.5	-0.573074
2002-04-16	1640.29	-0.559916
2002-04-17	1644.4	0.250252
2002-04-18	1628.14	-0.993732
2002-04-19	1635.17	0.430852
2002-04-22	1627.48	-0.471397
2002-04-23	1624.55	-0.180195
2002-04-24	1611.05	-0.834471
2002-04-25	1615.92	0.301831
2002-04-26	1640.59	1.51515
2002-04-29	1665.81	1.52556
2002-04-30	1667.75	0.116392
2002-05-08	1652.37	-0.926479
2002-05-09	1650.58	-0.108388
2002-05-10	1638.2	-0.752866
2002-05-13	1623.94	-0.874278
2002-05-14	1616.23	-0.475902
2002-05-15	1598.89	-1.07866
2002-05-16	1549.5	-3.13773
2002-05-17	1567.5	1.15497
2002-05-20	1541.53	-1.67066
2002-05-21	1588.11	2.97692
2002-05-22	1564.49	-1.49847
2002-05-23	1571.61	0.454068
2002-05-24	1549.47	-1.41876
2002-05-27	1555.05	0.359476
2002-05-28	1558.52	0.222895
2002-05-29	1524.81	-2.18668
2002-05-30	1523.52	-0.0846365
2002-05-31	1515.73	-0.512628
2002-06-03	1483.35	-2.15941
2002-06-04	1490.51	0.48153
2002-06-05	1462	-1.9313
2002-06-06	1521.26	3.97336
2002-06-07	1529.51	0.540848
2002-06-10	1517.23	-0.806112
2002-06-11	1530.96	0.900869
2002-06-12	1524.84	-0.40055
2002-06-13	1511.71	-0.864803
2002-06-14	1494.25	-1.16171
2002-06-17	1496.24	0.133089
2002-06-18	1524.07	1.84291
2002-06-19	1507.67	-1.0819
2002-06-20	1516.15	0.560881
2002-06-21	1562.72	3.02537
2002-06-24	1707.31	8.84911
2002-06-25	1706.59	-0.0421805
2002-06-26	1712.91	0.369645
2002-06-27	1723.55	0.619244
2002-06-28	1732.76	0.53294
2002-07-01	1713.7	-1.10607
2002-07-02	1724.95	0.654329
2002-07-03	1730.92	0.345499
2002-07-04	1713.14	-1.03251
2002-07-05	1722.19	0.526879
2002-07-08	1732.93	0.621688
2002-07-09	1729.99	-0.169799
2002-07-10	1701.82	-1.64174
2002-07-11	1696.94	-0.287164
2002-07-12	1698.3	0.0801122
2002-07-15	1687.94	-0.61189
2002-07-16	1691.62	0.21778
2002-07-17	1701.72	0.595285
2002-07-18	1704.91	0.187282
2002-07-19	1713.86	0.523581
2002-07-22	1681.01	-1.93533
2002-07-23	1673.86	-0.426247
2002-07-24	1672.4	-0.0872616
2002-07-25	1665.11	-0.436853
2002-07-26	1657.5	-0.458074
2002-07-29	1665.67	0.4917
2002-07-30	1669	0.19972
2002-07-31	1651.59	-1.04862
2002-08-01	1653.01	0.0859408
2002-08-02	1661.87	0.534561
2002-08-05	1653.96	-0.477106
2002-08-06	1670.62	1.00224
2002-08-07	1668.06	-0.153354
2002-08-08	1659.8	-0.496416
2002-08-09	1647.05	-0.77113
2002-08-12	1634.57	-0.760604
2002-08-13	1636.63	0.125948
2002-08-14	1646.72	0.614618
2002-08-15	1634.37	-0.752802
2002-08-16	1646.79	0.757053
2002-08-19	1644.3	-0.151318
2002-08-20	1671.35	1.63169
2002-08-21	1673.55	0.131544
2002-08-22	1686.11	0.747698
2002-08-23	1683.21	-0.172142
2002-08-26	1670.69	-0.746597
2002-08-27	1679.69	0.537254
2002-08-28	1676.77	-0.173993
2002-08-29	1667.32	-0.565178
2002-08-30	1666.62	-0.0419924
2002-09-02	1668.77	0.12892
2002-09-03	1674.07	0.317096
2002-09-04	1663.97	-0.605147
2002-09-05	1641.81	-1.3407
2002-09-06	1631.38	-0.637301
2002-09-09	1621.58	-0.60253
2002-09-10	1625.11	0.217452
2002-09-11	1620.35	-0.293333
2002-09-12	1624.56	0.259483
2002-09-13	1625.76	0.0738389
2002-09-16	1604.08	-1.3425
2002-09-17	1604.88	0.0498604
2002-09-18	1594.58	-0.643861
2002-09-19	1619.35	1.54145
2002-09-20	1604.91	-0.895715
2002-09-23	1602.59	-0.144661
2002-09-24	1596.73	-0.366328
2002-09-25	1597.84	0.0694929
2002-09-26	1587.65	-0.639778
2002-09-27	1581.62	-0.38053
2002-10-08	1562.99	-1.1849
2002-10-09	1535.37	-1.78293
2002-10-10	1530.41	-0.323572
2002-10-11	1524.05	-0.416441
2002-10-14	1531.68	0.499391
2002-10-15	1524.73	-0.454783
2002-10-16	1537.39	0.826883
2002-10-17	1513.1	-1.59256
2002-10-18	1519.54	0.424713
2002-10-21	1524.93	0.354085
2002-10-22	1548.1	1.50799
2002-10-23	1548.96	0.0555365
2002-10-24	1536.52	-0.806362
2002-10-25	1520.31	-1.06059
2002-10-28	1502.72	-1.16375
2002-10-29	1510.88	0.541546
2002-10-30	1509.71	-0.0774683
2002-10-31	1507.5	-0.146493
2002-11-01	1510.76	0.216019
2002-11-04	1531.84	1.38568
2002-11-05	1558.24	1.70874
2002-11-06	1552.56	-0.36518
2002-11-07	1554.24	0.10815
2002-11-08	1522.19	-2.08366
2002-11-11	1504.4	-1.17559
2002-11-12	1485.91	-1.23668
2002-11-13	1490.46	0.305742
2002-11-14	1460.8	-2.01006
2002-11-15	1463.69	0.197641
2002-11-18	1451.29	-0.850783
2002-11-19	1462.17	0.746882
2002-11-20	1425.84	-2.51605
2002-11-21	1390.63	-2.50042
2002-11-22	1395.5	0.349589
2002-11-25	1398.44	0.210456
2002-11-26	1371.17	-1.96929
2002-11-27	1378.75	0.55129
2002-11-28	1417.53	2.77386
2002-11-29	1434.18	1.16773
2002-12-02	1395.68	-2.72115
2002-12-03	1408.84	0.938492
2002-12-04	1414.45	0.397409
2002-12-05	1404.88	-0.678887
2002-12-06	1405.53	0.0462566
2002-12-09	1400.87	-0.332098
2002-12-10	1383.84	-1.22312
2002-12-11	1379.19	-0.336587
2002-12-12	1383.91	0.341646
2002-12-13	1396.9	0.934267
2002-12-16	1408.52	0.828401
2002-12-17	1416.1	0.536711
2002-12-18	1411.72	-0.30978
2002-12-19	1413.6	0.133082
2002-12-20	1427.94	1.00932
2002-12-23	1430.2	0.158145
2002-12-24	1430.83	0.0440401
2002-12-25	1421.52	-0.652797
2002-12-26	1384.15	-2.66405
2002-12-27	1382.97	-0.0852872
2002-12-30	1366.36	-1.20831
2002-12-31	1357.65	-0.639501
2003-01-02	1320.63	-2.76464
2003-01-03	1319.87	-0.0575649
2003-01-06	1334.68	1.11583
2003-01-07	1332.06	-0.196495
2003-01-08	1372.07	2.95939
2003-01-09	1397.38	1.82785
2003-01-10	1384.86	-0.9
2003-01-13	1386.31	0.104649
2003-01-14	1466.85	5.64717
2003-01-15	1459.92	-0.47356
2003-01-16	1485.62	1.74506
2003-01-17	1478.68	-0.46824
2003-01-20	1482.68	0.270146
2003-01-21	1454.89	-1.8921
2003-01-22	1460.53	0.386909
2003-01-23	1450.62	-0.680833
2003-01-24	1479.07	1.94225
2003-01-27	1496.16	1.14883
2003-01-28	1500.64	0.298986
2003-01-29	1499.81	-0.055325
2003-02-10	1480.17	-1.31815
2003-02-11	1492.76	0.846981
2003-02-12	1510.67	1.19265
2003-02-13	1504.34	-0.4199
2003-02-14	1510.95	0.438433
2003-02-17	1496.52	-0.959618
2003-02-18	1496.47	-0.00334114
2003-02-19	1510.8	0.953031
2003-02-20	1509.49	-0.0867466
2003-02-21	1478.87	-2.04936
2003-02-24	1481.94	0.207376
2003-02-25	1511.28	1.96049
2003-02-26	1513.18	0.125642
2003-02-27	1513.7	0.0343588
2003-02-28	1511.93	-0.117
2003-03-03	1525.48	0.892213
2003-03-04	1524.3	-0.0773826
2003-03-05	1517.18	-0.468194
2003-03-06	1498.34	-1.24955
2003-03-07	1493.09	-0.351003
2003-03-10	1468.92	-1.63204
2003-03-11	1469.55	0.0428795
2003-03-12	1475.01	0.370854
2003-03-13	1464.65	-0.704846
2003-03-14	1466.04	0.0948582
2003-03-17	1469.27	0.220079
2003-03-18	1459.89	-0.640459
2003-03-19	1469.96	0.68741
2003-03-20	1464.54	-0.369399
2003-03-21	1474.66	0.688625
2003-03-24	1477.77	0.210674
2003-03-25	1462.4	-1.04553
2003-03-26	1456.27	-0.420055
2003-03-27	1499.35	2.91533
2003-03-28	1491.94	-0.495439
2003-03-31	1510.58	1.24164
[truncated: 3,149 more rows]
